# Supplementary material for: GWAS and Regularised Regression Identify SNPs Associated with Candidate Genes for Stage-Specific Salinity Tolerance in Rice
Source: Plants (Basel). 2026 Mar 28;15(7):1046. doi: 10.3390/plants15071046 (PMC13075185; doi:10.3390/plants15071046)
Supplement: Supplementary file 1 [file plants-15-01046-s001.zip]

Archive with 3 entries (3 files):
- plants-4141471-supplementary/~WRL0403.tmp
- plants-4141471-supplementary/Supplementary file_1_27.3.26.xlsx
- plants-4141471-supplementary/Supplementay file_2_27.3.26.pdf
