# Supplementary material for: GWAS and Regularised Regression Identify SNPs Associated with Candidate Genes for Stage-Specific Salinity Tolerance in Rice
Source: Plants (Basel). 2026 Mar 28;15(7):1046. doi: 10.3390/plants15071046 (PMC13075185; doi:10.3390/plants15071046)
Supplement: Supplementary file 1 [file plants-15-01046-s001.zip › plants-4141471-supplementary/Supplementary file_1_27.3.26.xlsx]

## Sheet: Supplementary Table S1
Supplementary Table S1. Details of the rice genotypes used in the current study
Code	Genotype name	IRGC number	Population/sub population/sub species	Country
G1	SWARNA	IRGC 136051	indx
G2	C 662083	IRGC 62101-1	ind1B	Taiwan
G3	NS 1576	IRGC 68951-1	aro	Madagascar
G4	CHAMA (DWARF)	IRGC 69487-1	ind1B	Zambia
G5	GITANO	IRGC 82424-1	japx	Italy
G6	YA NONG ZAO 4	IRGC 63908-1	ind1A	China
G7	DA GANG ZHAN	IRGC 67103-1	indx	China
G8	EPEAL 102	IRGC 78698-1	indx	Brazil
G9	PSBRC 68	IRGC 99711-1	indx	Philippines
G10	3210	IRGC 116950-1	ind1B	Sri Lanka
G11	B 6149 F-MR-7	IRGC 117314-1	indx	Indonesia
G12	CSR-90 IR-2	IRGC 117327-1	indx	India
G13	HP 3319-2WX-6-4-1-B	IRGC 117331-1	indx	Korea, Republic of
G14	IR 69502-6-SRN-3-UBN-1-B	IRGC 117290-1	indx	Philippines
G15	IR 80340-23-B-12-6-B	IRGC 117309-1	indx	Philippines
G16	IRGA 318-11-6-9-2B	IRGC 117339-1	ind1B	Colombia
G17	CE IN TSAN	IRGC 4362-1	ind1A	China
G18	BELLO	IRGC 6658-2	ind2	India
G19	KAYANGYA D 402	IRGC 7927-2	indx	Myanmar
G20	DJ 47	IRGC 8497-1	aus	Bangladesh
G21	SAMBA MAHSURI	IRGC 11993-1	ind2	Sri Lanka
G22	ARC 6052	IRGC 12196-1	ind2	India
G23	ARC 6218	IRGC 12255-1	indx	India
G24	ARC 10905	IRGC 12669-1	indx	India
G25	PA KHENG	IRGC 12996-1	ind3	Lao People's Democratic Republic
G26	ZACATEPEC	IRGC 16901-2	ind1B	United States of America
G27	KH 998	IRGC 16948-2	indx	India
G28	ARC 7336	IRGC 20606-1	aus	India
G29	ARC 10939	IRGC 21150-2	indx	India
G30	ARC 11322	IRGC 21315-2	ind2	India
G31	ARC 11571	IRGC 21487-2	aro	India
G32	HALDI JAON	IRGC 26638-2	ind2	Bangladesh
G33	AUS 278	IRGC 29068-1	aus	Bangladesh
G34	AUS 329	IRGC 29116-1	aus	Bangladesh
G35	KHAO NON	IRGC 30051-1	indx	Lao People's Democratic Republic
G36	LWANKHAN	IRGC 33330-1	ind3	Myanmar
G37	BHUT MURI	IRGC 34861-1	aus	India
G38	SONA AUS	IRGC 35160-1	aus	India
G39	BR 52-87-1	IRGC 36849-2	ind1B	India
G40	KALOBONA	IRGC 37478-2	ind2	Bangladesh
G41	PINILING DANIEL	IRGC 38828-2	indx	Philippines
G42	TAICHUNG SEN YU 214	IRGC 38899-1	ind1B	Taiwan
G43	CR 157-392-4	IRGC 39247-2	indx	India
G44	RP 20-12 (check irgc)	IRGC 40031-2	indx	India
G45	IR 4500-5-1-1	IRGC 40552-2	ind1B	Philippines
G46	ARC 12411	IRGC 41047-2	indx	India
G47	ARC 13502	IRGC 41126-2	aro	India
G48	ARC 13591	IRGC 41177-2	indx	India
G49	ARC 13888	IRGC 41288-2	indx	India
G50	ARC 13919	IRGC 41313-2	indx	India
G51	ARC 14358	IRGC 41523-2	ind2	India
G52	ARC 14632	IRGC 41650-2	indx	India
G53	ARC 14860	IRGC 41793-2	indx	India
G54	ARC 18578	IRGC 42459-2	aro	India
G55	ARC 13544	IRGC 42743-1	aus	India
G56	ARC 14299	IRGC 42889-2	indx	India
G57	ARC 14868	IRGC 43009-2	ind2	India
G58	ARC 15929	IRGC 43269-2	ind2	India
G59	JAO' HAWN MAE JAN	IRGC 44022-2	ind3	Thailand
G60	DADKHANI	IRGC 45454-2	ind2	India
G61	KALIKALMA	IRGC 45996-2	ind2	India
G62	SUFALDHULA	IRGC 46698-2	ind2	India
G63	SA MER	IRGC 48454-2	ind3	Thailand
G64	CUTTACK 29	IRGC 49573-1	ind2	India
G65	KALAR KAR	IRGC 49737-2	aus
G66	PISINI	IRGC 50035-2	ind2	India
G67	C 1016-1	IRGC 50368-1	indx	Philippines
G68	ARC 18533	IRGC 51756-1	indx	India
G69	BARAMANJ	IRGC 52067-1	ind2	India
G70	LOCAL BHAT	IRGC 52343-1	aus	India
G71	KOLAMBA	IRGC 52456-1	aus	India
G72	K 15591-4	IRGC 55043-1	indx	India
G73	IR 4432-28-5	IRGC 55952-1	ind1B	Philippines
G74	MOE GAUNG PYU	IRGC 58120-1	indx	Myanmar
G75	LANG QIAN CHE	IRGC 59730-1	ind1A	China
G76	GODADANI	IRGC 60944-1	admix	India
G77	JUGRAY	IRGC 60960-1	ind2	India
G78	GAM PERNG	IRGC 62135-1	ind3	Thailand
G79	NCS 458	IRGC 62290-1	ind2	India
G80	NCS 603 B	IRGC 62377-1	ind1B	India
G81	NCS 766	IRGC 62478-1	ind2	India
G82	NCS 830	IRGC 62518-1	ind2	India
G83	FEI ZHAO 12	IRGC 62683-1	temp	China
G84	91-382	IRGC 63464-1	temp	Bhutan
G85	CUN GU NUO	IRGC 63576-1	indx	China
G86	RONG DAO 4	IRGC 63820-1	ind1A	China
G87	KHAO' PAWM	IRGC 64416-2	ind3	Thailand
G88	NIAW KHIAW NGOO	IRGC 64563-1	ind3	Thailand
G89	PLAWNG SAENG	IRGC 64595-1	ind3	Thailand
G90	QUAHNG LUANG	IRGC 64609-2	ind3	Thailand
G91	SA GAE	IRGC 64613-1	ind3	Thailand
G92	DAW NOK KAEN	IRGC 65548-1	ind3	Thailand
G93	LEUANG MAI	IRGC 66019-2	ind3	Thailand
G94	RAI MAHK MEUANG	IRGC 66154-1	ind3	Thailand
G95	JATI MANI	IRGC 66565-1	indx	Indonesia
G96	KABERI	IRGC 66801-1	indx	Bangladesh
G97	DISSIGBE	IRGC 66916-1	ind2	Guinea
G98	LUO SI ZHAN	IRGC 67211-1	ind3	China
G99	MALAGKIT (PINELIPE)	IRGC 67444-1	trop	Philippines
G100	CHUNDI	IRGC 67486-1	aus	India
G101	UGAGA	IRGC 67604-1	indx	Ghana
G102	AI JIAO AO FAN ZI	IRGC 67871-1	indx	China
G103	GAO JIAO YING GAN ZHAN	IRGC 68053-1	indx	China
G104	A 2-257	IRGC 68342-1	trop	Liberia
G105	K2C45	IRGC 68552-1	trop	Cote d'Ivoire
G106	MENAHARA 505	IRGC 68709-1	ind2	Madagascar
G107	TSIPALA MENAHAR	IRGC 69979-1	ind2	Madagascar
G108	DU GEN CHUAN	IRGC 70083-1	ind1A	China
G109	E ZI 100	IRGC 70192-1	ind1B	China
G110	XI HONG GU	IRGC 70416-1	ind1A	China
G111	R582	IRGC 70504-1	indx	Colombia
G112	ASFALA	IRGC 70650-1	ind3	Kenya
G113	KIKUBA	IRGC 70722-1	ind3	Kenya
G114	KHAOSAING	IRGC 70746-2	indx	Myanmar
G115	PADINTHUMA	IRGC 70762-2	ind3	Myanmar
G116	BHU BHUSI	IRGC 70803-1	ind2	India
G117	DHANIYA PHOOL	IRGC 70811-1	ind2	India
G118	NIAWNARAI	IRGC 71353-1	ind3	Thailand
G119	DA GUAB YIN ZHAN	IRGC 72006-1	ind1A	China
G120	KUNJUKUNJU	IRGC 75448-1	indx	India
G121	JIA GEN	IRGC 79654-1	indx	China
G122	RAUSRR 4	IRGC 79785-1	ind2	India
G123	DOGON IRI	IRGC 79882-1	ind2	Nigeria
G124	KUJAM KURIT	IRGC 81477-1	ind3	Indonesia
G125	KHAO PA/ LG 28	IRGC 85972-1	ind3	Lao People's Democratic Republic
G126	MALAGKIT (ITIM)IRGC 96124-1	IRGC 96124-1	trop	Philippines
G127	MAK KHEUA DENG	IRGC 107709-1	subtrop	Lao People's Democratic Republic
G128	FEDEARROZ 50	IRGC 117395	ind1B
G129	IRRI 146	IRGC 122401	ind1B
G130	WAB 56-125::G1-1	nil	trop
G131	INIA TACUARI	IRGC 39317-C1	trop
G132	IR 2344-P1 PB-9-3-2B	IRGC 26971-C1	indx	Philippines
G133	SONA	IRGC 129841	indx	India
G134	ANSEATICO	IRGC 121964	japx
G135	LORD	IRGC 27748-2	japx
G136	KHA DA WK MALI 105	IRGC 135967	ind3	Thailand
G137	CO 39	IRGC 74779-1	indx	India
G138	SURMATIYA	IRGC 71508-1	ind2	India
G139	BATU	IRGC 28661	ind3	Malaysia
G140	JC 1	IRGC 1565-1	aro	India
G141	SAN CHIAO TSWEN	IRGC 66831-1	ind1A	China
G142	JABOR SAIL	IRGC 50384-1	aus	Bangladesh
G143	BACAO	IRGC 4955-1	trop	Philippines
G144	LAI YIP ZIM	IRGC 66597-1	ind1A	Taiwan
G145	MELABOH	IRGC 67559-1	ind3	Indonesia
G146	DAA MANASA	IRGC 10105-1	ind1B	Ghana
G147	DHANE BURWA	IRGC 22417-1	ind2	India
G148	ARC 12884	IRGC 53630-1	indx	India
G149	RAJHUSAI (ACR 12)	IRGC 52523-1	ind2	India
G150	DUDRE	IRGC 63113-1	ind2	India
G151	PERUNEL	IRGC 54792-1	ind2	India
G152	T 315	IRGC 67742-1	ind2	India
G153	NIBARI	IRGC 5496-1	ind2	India
G154	NIAO YAO	IRGC 56698-1	indx	Taiwan
G155	MOROFIN	IRGC 40896-1	trop	Cote d'Ivoire
G156	105	IRGC 41374-1	admix	Sri Lanka
G157	ARC 14060	IRGC 6129-1	ind2	India
G158	BALANG 6	IRGC 41663-1	indx	Indonesia
G159	ARC 14654	IRGC 41663		India
G160	PUTTIGE	IRGC 52588	temp
G161	KURULUTUDU	IRGC 36304-1	ind2	Sri Lanka
G162	ARC 18061	IRGC 47650-1	indx	India
G163	BAM 9	IRGC 6179-1	ind2	India
G164	ARC 14064	IRGC 41377-1	indx	India
G165	CR 60-10	IRGC 15777-1	indx	India
G166	MUTA GANJE	IRGC 26744-1	ind2	Bangladesh
G167	PANKHARI 203	IRGC 126401	aro	India
G168	BADAL 1163	IRGC 32796-1	ind2	Bangladesh
G169	THIERNO BANDE	IRGC 16009-1	ind3	Senegal
G170	KUSHIARA	IRGC 34709-1	ind2	Bangladesh
G171	G 25	IRGC 45733-1	ind2	India
G172	SADA RUPA	IRGC 77299-1	ind1B	Bangladesh
G173	BK 26	IRGC 45197-1	ind2	India
G174	CHANDARHAT	IRGC 25845-1	aus	Banglades
G175	GUMPANGAR	IRGC 71524-1	ind3	Malaysia
G176	RTS 16	IRGC 8235-1	indx	Viet Nam
G177	NCS 237	IRGC 62202-1	ind2	India
G178	NCS 840	IRGC 62530-1	ind2	India
G179	RPW 9-4 (SS 1)	IRGC 50690-1	indx	India
G180	LABRA	IRGC 74757-1	ind2	India
G181	ARC 11857	IRGC 40972-1	indx	India
G182	ARC 15088	IRGC 41934-1	indx	India
G183	ARC 10594	IRGC 12524-1	indx	India
G184	DANGAR	IRGC 76296-1	aus	India
G185	WANGA BARUGULU	IRGC 52261-1	ind2	India
G186	KALIA	IRGC 34699-1	aus	Bangladesh
G187	ARC 15873	IRGC 43250-1	indx	India
G188	NAZIRA SAIL	IRGC 77284-1	indx	Bangladesh
G189	MAKALIOKA	IRGC 376-1	ind2	Madagascar
G190	I KUNG PAO	IRGC 114-1	ind1A	Taiwan
G191	EGYPTIAN/67	IRGC 3217-1	japx	Turkey
G192	LEAD	IRGC 5805-1	indx	Malawi
G193	O SATIVA	IRGC 17083-1	indx	Taiwan
G194	SOLOMON RED RICE	IRGC 50950-1	indx	Solomon Islands
G195	CICA 9	IRGC 53079-1	ind1B	Colombia
G196	KULA KARUPPAN	IRGC 55328-1	indx	Sri Lanka
G197	RACE PERUMAL	IRGC 55347-1	ind2	Sri Lanka
G198	SOM DIGUIME	IRGC 56751-1	indx	Guinea-Bissau
G199	FL478 (Tolerant check)	IRGC 135888	indx
G200	Pokkali (Tolerant check)	IRGC 8948-1	ind2	Sri Lanka
G201	IR 64 (Susceptible check)	IRGC 116793	ind1B

## Sheet: Supplementary Table S2
Supplementary Table S2. Classification of Genotypes Based on AMFV Derived from STI under Salinity Stress (Germination stage)
CODE	GMFV	RLMFV	SLMFV	TSLMFV	FWMFV	DWMFV	SVIMFV	SVIIMFV	AMFV	Classification
G1	0	0.38383	0.649221	0.492248	0.295016	0.396163	0.306657	0.172543	0.33696	MT
G2	0.313501	0.194796	0.348121	0.261424	0.156871	0.232593	0.194571	0.121773	0.227956	S
G3	0.629183	0.195318	0.844193	0.389492	0.519875	0.645979	0.342973	0.473715	0.505091	MT
G4	0.313501	0.0968347	0.344949	0.218084	0.0599939	0.0638937	0.161639	0.0374607	0.162044	S
G5	0.313501	0.216729	0.133663	0.162712	0.28087	0.326039	0.119603	0.181715	0.216854	S
G6	0.963542	0.280583	0.305964	0.299047	0.843431	0.966639	0.304973	0.832603	0.599598	MT	Legends
G7	1	0.224558	0.676661	0.506676	0.733073	0.979753	0.522645	0.820494	0.682983	T	MFV	Membership function Value
G8	0.313501	0.00629793	0.113862	0.0442309	0.107283	0.251488	0.0295365	0.140361	0.12582	HS	G	STI of Germination %
G9	0.618707	0.123823	0.506652	0.301961	0.516788	0.572739	0.264318	0.470533	0.42194	MT	RL	STI of Root length
G10	0.629183	0.23944	0.576423	0.407165	0.51599	0.639772	0.358574	0.470054	0.479575	MT	SL	STI of Shoot length
G11	0.885584	0.0368777	0.161995	0.091369	0.666698	0.865651	0.0912836	0.757824	0.44466	MT	TSL	STI of Total seedling length
G12	0.313501	0.0881962	0.221945	0.163965	0.213312	0.235081	0.120379	0.123444	0.184978	S	FW	STI of Fresh weight
G13	0.859737	0.165033	0.427481	0.333044	0.723311	0.917032	0.325318	0.807991	0.569868	MT	DW	STI of Dry weight
G14	1	0.224558	0.601998	0.444748	0.743702	0.993173	0.459758	0.919046	0.673373	T	SVII	STI of Seedling Vigor index I
G15	0.771167	0.0221714	0.0749148	0.0502987	0.411577	0.735142	0.0475476	0.657658	0.34631	MT	SVII	STI of Seedling vigour index II
G16	0.629183	0.191224	0.244969	0.224313	0.512148	0.634091	0.197079	0.464479	0.387186	MT	AMFV	Average Membership function Value
G17	1	0.224558	0.726537	0.605669	0.734987	0.974096	0.625182	0.876757	0.720973	T	HT	Highly tolerant
G18	0.962751	0.216055	0.607356	0.374227	0.741751	0.993173	0.381469	0.848471	0.640657	T	T	Tolerant
G19	1	0.101667	0.697864	0.388652	0.780477	0.997064	0.402084	0.886923	0.656841	T	MT	ModeratelY Tolerant
G20	0.141876	0.105507	0.368579	0.299754	0.299296	0.328965	0.201946	0.200266	0.243274	S	S	Suscepible
G21	0.157895	0.171647	0.219031	0.190155	0.30542	0.402721	0.127359	0.217335	0.223945	S	HS	Highly susceptible
G22	1	0.219607	0.930203	0.59168	0.779596	0.993173	0.610981	0.919046	0.755536	HT	SD	standard deviation
G23	0.141876	0.0457593	0.38998	0.220645	0.193912	0.230542	0.147104	0.122523	0.186543	S
G24	0.141876	0.315231	0.23672	0.253531	0.254228	0.27971	0.170079	0.137211	0.223573	S
G25	0.629183	0.13527	0.206103	0.18446	0.537036	0.641978	0.161889	0.501064	0.374623	MT
G26	0.618707	0.0340765	0.305804	0.151002	0.501932	0.622543	0.13161	0.436129	0.350225	MT
G27	0.141876	0.0649514	0.316829	0.186067	0.0935368	0.109314	0.123183	0.05	0.13572	S
G28	0.923627	0.0789563	0.416793	0.258281	0.74977	0.941284	0.259621	0.891344	0.564959	MT
G29	0.481023	0.168534	0.358029	0.285171	0.399519	0.479358	0.232901	0.369354	0.346736	MT
G30	1	0.264242	0.4696	0.396918	0.82644	0.984192	0.410588	0.858784	0.651345	T
G31	0.923627	0.0578868	0.339038	0.187982	0.682575	0.888161	0.189446	0.861883	0.516325	MT
G32	0.481023	0.105507	0.206103	0.167731	0.28103	0.374342	0.135974	0.29537	0.255885	MT
G33	1	0.200748	0.675085	0.515068	0.776964	0.986424	0.532043	0.887688	0.696753	T
G34	0.965	0.0340765	0.362777	0.201998	0.77385	0.941284	0.207103	0.905514	0.54895	MT
G35	0.855889	0.0459817	0.2308	0.168586	0.696859	0.87156	0.164973	0.806006	0.480082	MT
G36	0.141876	0.0234285	0.108585	0.0900835	0.0870116	0.128565	0.056685	0.0685927	0.0881034	HS
G37	0.141876	0.318624	0.230295	0.251136	0.180914	0.204284	0.168415	0.11109	0.200829	S
G38	1	0.0884999	0.700398	0.398912	1	0.987768	0.412635	0.963837	0.694006	T
G39	0.809211	0.0885583	0.687045	0.404821	0.689225	0.795772	0.386816	0.737538	0.574873	MT
G40	0.618707	0.105507	0.561186	0.293686	0.476451	0.586322	0.257045	0.456056	0.41937	MT
G41	0.141876	0.0421916	0.151276	0.10479	0.210747	0.2829	0.0668739	0.147598	0.143532	S
G42	0.481023	0.037478	0.189981	0.116573	0.288093	0.365493	0.0937516	0.262408	0.22935	S
G43	0.885584	0.124555	0.330929	0.257523	0.729585	0.912308	0.254344	0.84233	0.542145	MT
G44	0.481023	0.123823	0.463084	0.295007	0.50205	0.553251	0.241018	0.4243	0.385444	MT
G45	0.733124	0.13527	0.342836	0.248588	0.574586	0.688263	0.229613	0.597267	0.443693	MT
G46	0.923627	0.134926	0.741643	0.492279	0.680875	0.898377	0.493021	0.848799	0.651693	T
G47	0.963542	0.100745	0.316148	0.231538	0.701529	0.966639	0.23692	0.885215	0.550284	MT
G48	1	0.200748	0.854104	0.593445	0.877307	0.987768	0.612617	0.963837	0.761228	HT
G49	0.733124	0.36742	0.67201	0.54037	0.603122	0.691237	0.499156	0.569033	0.584434	MT
G50	0.481023	0.194662	0.65813	0.437729	0.376573	0.47555	0.358292	0.369112	0.418884	MT
G51	0.923627	0.557902	0.927752	0.797961	0.709509	0.888161	0.798039	0.725536	0.791061	HT
G52	0.733124	0.0804438	0.215598	0.16697	0.563645	0.772893	0.154217	0.633205	0.415012	MT
G53	1	0.285888	0.764039	0.584229	0.780477	1	0.602431	0.98018	0.749655	HT
G54	0.733124	0.175196	0.238424	0.215776	0.576486	0.784959	0.199299	0.609159	0.441553	MT
G55	0.923627	0.0833977	0.670997	0.38965	0.863451	0.926606	0.390749	0.891344	0.642478	T
G56	0.923627	0.322776	0.683585	0.54722	0.793625	0.971849	0.547466	0.921823	0.713996	T
G57	0.481023	0.0714926	0.315904	0.173954	0.375385	0.495046	0.14111	0.3563	0.301277	MT
G58	0.923627	0.122515	0.451013	0.331881	0.696419	0.912308	0.332984	0.862581	0.579166	MT
G59	0.481023	0.100745	0.175872	0.147837	0.337078	0.46015	0.119554	0.296564	0.264853	MT
G60	0.141876	0.0884999	0.229278	0.147824	0.178867	0.195499	0.0966881	0.112797	0.148916	S
G61	0.141876	0.400547	0.47957	0.451195	0.144013	0.147495	0.306865	0.079955	0.268939	MT
G62	0.141876	0.215401	0.209678	0.21063	0.0671768	0.0717755	0.1402	0.0147106	0.133931	S
G63	0.141876	0.081697	0.24951	0.185084	0.194891	0.231009	0.122502	0.108108	0.164335	S
G64	0.923627	0.0776442	0.759548	0.429122	0.728796	0.912308	0.430155	0.862581	0.640473	T
G65	0.923627	0.307894	0.402194	0.373126	0.755585	0.912308	0.374629	0.862581	0.613993	MT
G66	0.809211	0.102106	0.409228	0.2385	0.625372	0.810038	0.228166	0.725693	0.493539	MT
G67	0.809211	0.230366	0.378652	0.321309	0.652983	0.844276	0.306971	0.684141	0.528489	MT
G68	0.733124	0.0414028	0.86445	0.215197	0.482057	0.713094	0.198764	0.553833	0.47524	MT
G69	0.141876	0.0836407	0.520807	0.317362	0.122148	0.131797	0.214145	0.0565682	0.198543	S
G70	1	0.220655	0.798615	0.58632	0.779596	0.987768	0.605292	0.963837	0.74276	HT
G71	0.809211	0.163766	0.969954	0.601443	0.649035	0.795772	0.574176	0.737538	0.662612	T
G72	0.141876	0.105507	0.273216	0.205412	0.0517333	0.0613774	0.136585	0.0239323	0.124955	HS
G73	0.733124	0.081697	0.267203	0.203003	0.595281	0.742617	0.187499	0.652623	0.432881	MT
G74	1	0.462661	0.633395	0.58038	0.73884	0.989789	0.599195	0.912373	0.739579	T
G75	0.885584	0.117412	0.39753	0.272008	0.723562	0.898377	0.268913	0.828829	0.549027	MT
G76	0.962751	0.298965	0.765124	0.571418	0.807007	0.987768	0.581316	0.948649	0.740375	HT
G77	0.885584	0.0680912	0.533105	0.292123	0.659986	0.926606	0.288614	0.870505	0.565577	MT
G78	0.885584	0.129317	0.292701	0.230046	0.728796	0.922996	0.22765	0.854054	0.533893	MT
G79	0.733124	0.0757445	0.385159	0.273428	0.635507	0.77648	0.25256	0.669069	0.475134	MT
G80	0.923627	0.307894	0.346784	0.338637	0.813299	0.926606	0.340024	0.876757	0.609204	MT
G81	0.629183	0.0459817	0.234845	0.141844	0.524936	0.653191	0.124242	0.480515	0.354342	MT
G82	0.629183	0.0127367	0.463084	0.253014	0.557647	0.672976	0.222432	0.560432	0.421438	MT
G83	0.885584	0.129317	0.178702	0.159882	0.658576	0.855469	0.158655	0.691892	0.46476	MT
G84	1	0.355131	0.741643	0.597006	0.829898	0.997064	0.616578	0.892084	0.753675	HT
G85	0.923627	0.129317	0.288972	0.225167	0.70351	0.87156	0.226567	0.785258	0.519247	MT
G86	0.965	0.0856654	0.320047	0.217918	0.740778	0.960193	0.22298	0.857261	0.54623	MT
G87	0.618707	0.129317	0.279974	0.226746	0.53211	0.622543	0.198197	0.490028	0.387203	MT
G88	1	0.128872	0.866982	0.489017	0.811014	0.993173	0.504998	0.919046	0.714138	T
G89	0.859737	0.0459817	0.162695	0.128792	0.59063	0.810038	0.126532	0.758347	0.435344	MT
G90	0.141876	0	0.092158	0.043901	0.190239	0.287025	0.0246895	0.148435	0.11604	HS
G91	0.618707	0.0856654	0.286534	0.201477	0.473037	0.617158	0.175985	0.462321	0.365111	MT
G92	0.885584	0.0315702	0.116146	0.0684129	0.747848	0.857233	0.0687101	0.717951	0.436682	MT
G93	1	0.34361	0.656456	0.51941	0.808606	0.993173	0.536503	0.919046	0.7221	T
G94	1	0.22997	0.597478	0.474051	0.743702	1	0.489896	1	0.691887	T
G95	0.962751	0.23944	0.791732	0.563183	0.773345	0.987768	0.572901	0.887278	0.7223	T
G96	0.885584	0.0876496	0.344203	0.268544	0.678339	0.893812	0.265163	0.785258	0.526069	MT
G97	1	0.120389	0.547937	0.361401	0.73884	0.984192	0.37407	0.926182	0.631626	T
G98	1	0.216878	0.660949	0.492711	0.725007	0.987768	0.508309	0.963837	0.694432	T
G99	0.965	0.162828	0.12039	0.128724	0.61585	0.791108	0.132764	0.699792	0.452057	MT
G100	0.733124	0.0261398	0.00593702	0.00828712	0.253658	0.746055	0.007617	0.604818	0.298204	MT
G101	0.885584	0.129317	0.302996	0.2214	0.734576	0.890575	0.219148	0.74425	0.515981	MT
G102	0.885584	0.105507	0.184272	0.156038	0.657335	0.82473	0.154875	0.789544	0.469735	MT
G103	0.771167	0.114436	0.128021	0.122522	0.62928	0.794835	0.115007	0.63752	0.414098	MT
G104	1	0.0980666	0.761583	0.345869	0.689225	0.985466	0.358114	0.886923	0.640656	T
G105	0.771167	0.0218178	0.354341	0.128925	0.511602	0.683839	0.121349	0.575876	0.396115	MT
G106	0.733124	0.0261398	0.293268	0.18275	0.460352	0.670837	0.168788	0.581289	0.389568	MT
G107	0.885584	0.108909	0.206103	0.162712	0.653778	0.847009	0.161438	0.684556	0.463761	MT
G108	0.481023	0.0746421	0.258405	0.168822	0.392991	0.553251	0.136873	0.381081	0.305886	MT
G109	1	0.188843	0.680612	0.467669	0.847453	0.985466	0.482656	0.886923	0.692453	T
G110	0.629183	0.0261398	0.180782	0.115871	0.440042	0.638015	0.101303	0.530502	0.33273	MT
G111	0.923627	0.0963495	0.118453	0.0988842	0.653976	0.922996	0.100514	0.897297	0.476512	MT
G112	0.141876	0.0298526	0	0.0101471	0.193717	0.292372	0.00130461	0.144144	0.101677	HS
G113	0.141876	0.023314	0.00928908	0.00826397	0.0654632	0.159255	0	0.0727095	0.0600214	HS
G114	0.481023	0.0658235	0.232771	0.165449	0.368788	0.465784	0.13409	0.316496	0.278778	MT
G115	0.733124	0.105507	0.200665	0.170223	0.63047	0.772893	0.157214	0.633205	0.425413	MT
G116	0.141876	0.261408	0.161561	0.186441	0.137841	0.149571	0.123278	0.067027	0.153625	S
G117	0.733124	0.117282	0.198506	0.156869	0.506867	0.676567	0.144922	0.549975	0.385514	MT
G118	0.885584	0.149726	0.207298	0.182373	0.731167	0.858648	0.180771	0.790486	0.498257	MT
G119	0.141876	0.0183904	0.134387	0.0706042	0.171534	0.227303	0.0431896	0.114078	0.11517	HS
G120	1	0.968628	1	1	0.905618	0.979753	1	0.878101	0.966512	HT
G121	0.141876	0.314697	0.397647	0.368971	0.0989863	0.100659	0.250023	0.0316602	0.213065	S
G122	0.771167	0.105507	0.531659	0.355932	0.585243	0.740826	0.334427	0.595334	0.502512	MT
G123	0.809211	0.156338	0.416462	0.28567	0.741751	0.839867	0.272904	0.723493	0.530712	MT
G124	0.618707	0.122515	0.415118	0.283775	0.481392	0.5933	0.248331	0.488541	0.40646	MT
G125	0.618707	0.0856654	0.263709	0.190323	0.464893	0.569419	0.166174	0.450044	0.351117	MT
G126	0.885584	0.156529	0.352094	0.246257	0.521273	0.6966	0.243591	0.61238	0.464289	MT
G127	0.885584	0.254321	0.445897	0.337809	0.605443	0.706422	0.333617	0.671351	0.530056	MT
G128	0.481023	0.0459817	0.234845	0.167095	0.44741	0.507161	0.135449	0.338084	0.294631	MT
G129	1	0.298965	0.707382	0.545423	0.800664	0.984192	0.563255	0.917997	0.727235	T
G130	0.885584	0.200748	0.44631	0.29684	0.798894	0.948087	0.293331	0.822481	0.586534	MT
G131	0.141876	0.00133746	0.358029	0.106583	0.140763	0.177982	0.068116	0.100324	0.136876	S
G132	0.481023	0.0329604	0.097975	0.0570086	0.254011	0.332777	0.0445922	0.261362	0.195214	S
G133	0.485126	0.062989	0.250823	0.156192	0.059367	0.0696231	0.126735	0.0574174	0.158534	S
G134	0.481023	0.13527	0.163373	0.153093	0.222324	0.340579	0.123892	0.245358	0.233114	S
G135	0.485126	0.066089	0.16555	0.126031	0.197661	0.254764	0.101795	0.197778	0.199349	S
G136	0.923627	0.0578868	0.37702	0.215408	0.613325	0.850215	0.216822	0.764925	0.502404	MT
G137	0.771167	0.13527	0.340902	0.269627	0.583908	0.742617	0.253418	0.68576	0.472834	MT
G138	0.517993	0.0358321	0.428793	0.180319	0.44171	0.504091	0.149329	0.363243	0.327664	MT
G139	0.885584	0.100745	0.180397	0.146141	0.669991	0.87156	0.145143	0.698855	0.462302	MT
G140	0.923627	0.176938	0.541234	0.37057	0.819946	0.917032	0.37171	0.828829	0.618736	MT
G141	0.485126	0.0578297	0.120644	0.0904924	0.112855	0.142419	0.0724083	0.101703	0.147935	S
G142	0.923627	0.0315702	0.306374	0.169918	0.676656	0.880982	0.171416	0.758347	0.489861	MT
G143	0.481023	0.0510839	0.17228	0.112301	0.224147	0.34457	0.0902256	0.247408	0.21538	S
G144	0.923627	0.272746	0.468831	0.397042	0.686853	0.905297	0.39832	0.732973	0.598211	MT
G145	0.666431	0.0491146	0.33429	0.19794	0.567155	0.662385	0.177027	0.57027	0.403077	MT
G146	0.517993	0.0757445	0.151206	0.12721	0.357516	0.495046	0.104721	0.362162	0.27395	MT
G147	0.965	0.0922793	0.320047	0.227031	0.685137	0.898377	0.232494	0.865696	0.535758	MT
G148	0.885584	0.125635	0.39407	0.285526	0.69103	0.860777	0.282034	0.774977	0.537454	MT
G149	0.963542	0.186462	0.41929	0.33894	0.716203	0.941284	0.345798	0.873413	0.598116	MT
G150	0.485126	0.0824651	0.300828	0.218208	0	0	0.178016	0.0039468	0.158574	S
G151	0.771167	0.176938	0.381402	0.291016	0.561287	0.706422	0.273495	0.61684	0.472321	MT
G152	0.885584	0.0390754	0.559041	0.327624	0.618756	0.855469	0.323602	0.804865	0.551752	MT
G153	0.771167	0.0129119	0.00100219	0	0.242341	0.688263	0.000335303	0.613422	0.29118	MT
G154	0.923627	0.101795	0.515337	0.286043	0.687714	0.905297	0.287044	0.740541	0.555925	MT
G155	0.814591	0.318692	0.606797	0.443557	0.533536	0.662385	0.424826	0.617946	0.552791	MT
G156	0.618707	0.129317	0.135964	0.129965	0.40374	0.569419	0.113114	0.450044	0.318784	MT
G157	0.517993	0.105507	0.173102	0.145431	0.338214	0.423329	0.120026	0.301622	0.265653	MT
G158	0.771167	0.0757445	0.307387	0.236577	0.660996	0.781913	0.222396	0.723986	0.472521	MT
G159	0.618707	0.120389	0.232166	0.200007	0.485904	0.598024	0.17469	0.469369	0.362407	MT
G160	0.923627	0.129317	0.275153	0.224401	0.727222	0.917032	0.2258	0.806537	0.528636	MT
G161	0.923627	0.081697	0.4696	0.281326	0.637412	0.896661	0.282624	0.807991	0.547617	MT
G162	0.485126	0.0276788	0.19359	0.125479	0.194499	0.220978	0.101339	0.152922	0.187701	S
G163	0.485126	0.0204707	0.276222	0.186133	0.178031	0.211856	0.151493	0.145856	0.206898	S
G164	0.618707	0.0946844	0.320047	0.239773	0.441867	0.571788	0.209651	0.429429	0.365743	MT
G165	0.771167	0.13283	0.555961	0.361255	0.607969	0.718165	0.339423	0.662123	0.518612	MT
G166	0.517993	0.165033	0.383456	0.320784	0.392681	0.453211	0.267281	0.324324	0.353095	MT
G167	1	1	0.856298	0.918116	0.833021	0.987768	0.946066	0.963837	0.938138	HT
G168	1	0.117122	0.637893	0.423446	0.616333	0.985466	0.43787	0.884324	0.637807	T
G169	0.313501	0.361117	0.325926	0.335736	0.291648	0.321509	0.250828	0.215351	0.301952	MT
G170	0.814591	0.200748	0.232429	0.221163	0.484142	0.638015	0.212106	0.574517	0.422214	MT
G171	0.517993	0.0836812	0.197097	0.148948	0.3999	0.56395	0.12298	0.409459	0.305501	MT
G172	0.517993	0.19209	0.359005	0.288386	0.317599	0.374342	0.240074	0.304101	0.324199	MT
G173	0.313501	0.0856654	0.316291	0.223512	0.0895429	0.0995661	0.165764	0.0519188	0.16822	S
G174	0.313501	0.129317	0.390354	0.253014	0.0265033	0.0279983	0.188181	0	0.166109	S
G175	0.517993	0.0714926	0.327599	0.221736	0.297232	0.346995	0.184105	0.234459	0.275201	MT
G176	0.923627	0.117412	0.351714	0.253081	0.747565	0.941284	0.25443	0.891344	0.560057	MT
G177	0.963542	0.0185598	0.203422	0.104564	0.602102	0.953819	0.108197	0.885215	0.479927	MT
G178	0.885584	0.105507	0.466548	0.299633	0.705429	0.846051	0.296077	0.790486	0.549414	MT
G179	0.618707	0.153128	0.291492	0.24912	0.450784	0.586322	0.218215	0.459548	0.378415	MT
G180	0.618707	0.202071	0.326842	0.265212	0.532873	0.614199	0.232174	0.445405	0.404685	MT
G181	0.517993	0.0311003	0.192697	0.110193	0.374824	0.472857	0.0904362	0.332733	0.265354	MT
G182	0.923627	0.105507	0.554044	0.417709	0.767927	0.941284	0.418607	0.897297	0.62825	T
G183	0.517993	0.105507	0.220378	0.176959	0.336701	0.41909	0.146501	0.324324	0.280932	MT
G184	0.313501	0.00171904	0.254228	0.126805	0.0397643	0.0476973	0.0922805	0.00757731	0.110447	HS
G185	0.923627	0.0476824	0.360263	0.19937	0.628909	0.880982	0.200813	0.758347	0.499999	MT
G186	0.313501	0.0605159	0.180962	0.1344	0.178748	0.227946	0.0980517	0.148804	0.167866	S
G187	0.859737	0.0846733	0.268992	0.184852	0.733437	0.910296	0.181093	0.762262	0.498168	MT
G188	0.923627	0.0757445	0.499103	0.260325	0.652983	0.917032	0.261661	0.828829	0.552413	MT
G189	0.814591	0.160072	0.279446	0.235576	0.531222	0.662385	0.225879	0.582827	0.4365	MT
G190	0.923627	0.108909	0.382533	0.247831	0.736634	0.893812	0.249189	0.795775	0.542289	MT
G191	0.771167	0.0714926	0.0720206	0.068754	0.406654	0.722149	0.0648705	0.610129	0.348405	MT
G192	0.809211	0.129317	0.272898	0.216337	0.640479	0.82473	0.206978	0.765973	0.48324	MT
G193	0.771167	0.0312964	0.105195	0.0677454	0.392371	0.694984	0.0639238	0.639817	0.345812	MT
G194	0.313501	0.165978	0.299537	0.246193	0.165951	0.180785	0.182997	0.10714	0.20776	S
G195	0.963542	0.0150284	0.370959	0.248588	0.760627	0.966639	0.254203	0.885215	0.5581	MT
G196	0.885584	0.190544	0.255451	0.221556	0.608856	0.844276	0.219301	0.71127	0.492105	MT
G197	0.629183	0.081697	0.215598	0.166096	0.548958	0.636584	0.145666	0.465468	0.361156	MT
G198	0.771167	0.00565787	0.185002	0.0653648	0.421679	0.768446	0.0616893	0.698116	0.37214	MT
G199	0.962751	0.254321	0.688458	0.54247	0.832857	0.966639	0.551982	0.824995	0.703059	T
G200	0.962751	0.224558	0.647165	0.450584	0.765725	0.971849	0.458858	0.839248	0.665092	T
G201	0.504291	0.0518688	0.103552	0.081391	0.187202	0.281476	0.065678	0.193175	0.183579	S
							MEAN	0.436522
							SD	0.18788

## Sheet: Supplementary table S3.
Supplementary Table S3. Classification of Genotypes Based on AMFV Derived from STI under Salinity Stress (Early Seedling stage)
Genotype	SESMFV	RLMFV	SLMFV	TSLMFV	RFWMFV	SFWMFV	TFWMFV	RDWMFV	SDWMFV	TDWMFV	RNaMFV	RKMFV	RNaKMFV	SNaMFV	SKMFV	SNaKMFV	AVERAGEMFV	Classification
G1	0.0357143	0.308024	0.347877	0.299253	0.395387	0.33472	0.314822	0.195122	0.213318	0.159098	0.305917	0.216278	0.11483	0.038747	0.0823296	0.0148428	0.211018	S
G2	0	0.473605	0.791634	0.653227	0.213543	0.195178	0.165898	0.228659	0.138485	0.110714	0.0456354	0.141493	0.0361163	0.34399	0.280853	0.164283	0.248957	S
G3	0.0734127	0.190236	0.409511	0.256287	0.798042	0.974968	0.855139	0.38676	0.278039	0.238556	0.802922	0.229025	0.222192	0.706452	0.461752	0.403004	0.455394	MT
G4	0	0.272929	0.279324	0.234659	0.140114	0.0604533	0.0566009	0.0609756	0.0495292	0.0281649	0.163039	0.109796	0.0401871	0.239978	0.0353199	0.0231825	0.112141	HS		Legends
G5	0	0.276378	0.012333	0.0579526	0.441803	0.142383	0.195148	0	0.169997	0.0866069	0.631632	0.026152	0.040843	0.287873	0.122385	0.0690509	0.160034	S		MFV	Membership function Value
G6	0.548653	0.800622	0.523961	0.625133	0.774588	0.743293	0.687874	0.570732	0.449025	0.368248	0.967652	0.966948	0.963163	0.945442	0.420679	0.460958	0.676061	T		SES	STI of Standard Evaluation score
G7	0.357833	0.436075	0.293608	0.307745	0.790236	0.758425	0.70033	0.512195	0.464112	0.368504	0.976498	0.970888	0.970495	0.957121	0.729877	0.750742	0.646543	T		RL	STI of Root length
G8	0	0.455338	0.731189	0.63124	0.218212	0.195514	0.167108	0.228659	0.136881	0.105062	0.0435381	0.143419	0.0378713	0.349046	0.311589	0.180952	0.245976	S		SL	STI of Shoot length
G9	0.0527251	0.319421	0.384173	0.328637	0.722852	0.891243	0.769861	0.329268	0.247027	0.197647	0.744871	0.199422	0.186411	0.625008	0.228868	0.202225	0.401854	MT		TSL	STI of Total seedling length
G10	0.0734127	0.527132	0.200799	0.274352	0.774158	0.954861	0.828171	0.329268	0.278039	0.218102	0.799338	0.321425	0.296503	0.709072	0.442013	0.384282	0.463183	MT		RFW	STI of root fresh weight
G11	0.18154	0.371149	0.446005	0.390715	0.626079	0.584487	0.546277	0.463415	0.356385	0.287834	0.910703	0.388304	0.385956	0.870004	0.743348	0.707929	0.516258	MT		SFW	STI of shoot fresh weight
G12	0	0.292722	0.314707	0.262234	0.341621	0.274753	0.258885	0.156794	0.179307	0.130438	0.212775	0.117904	0.0526308	0.350973	0.299038	0.174793	0.213724	S		TFW	STI of total fresh weight
G13	0.25	0.492439	0.456006	0.451541	0.678087	0.639683	0.589868	0.530488	0.402087	0.331141	0.936447	0.881273	0.861582	0.902828	0.544321	0.552736	0.593783	MT		RDW	STI of root dry weight
G14	0.357833	0.397262	0.471907	0.429759	0.876333	0.855573	0.800069	0.631098	0.529488	0.429467	0.986215	0.984915	0.983578	0.966954	0.720119	0.728082	0.696791	T		SDW	STI of shoot dry weight
G15	0.1	0.351476	0.41881	0.366527	0.560522	0.507167	0.478932	0.373984	0.319389	0.252193	0.86384	0.28306	0.277655	0.80178	0.513094	0.47898	0.434213	MT		TDW	STI of total dry weight
G16	0.0734127	0.742599	0.32235	0.489782	0.765932	0.934996	0.80865	0.329268	0.25478	0.204155	0.778316	0.0721518	0.0892229	0.669662	0.0156146	0.0547472	0.412853	MT		RNaMFV	STI of root sodium
G17	0.25	0.393945	0.469059	0.423816	0.792895	0.759714	0.702304	0.597561	0.451707	0.378817	0.983337	0.977264	0.970771	0.954846	0.704563	0.723361	0.658373	T		RKMFV	STI of root potassium
G18	1	0.620592	0.31862	0.41177	0.846083	0.818797	0.760577	0.570732	0.503581	0.403809	0.981004	0.977076	0.974047	0.986047	0.697925	0.721022	0.72448	HT		RNaKMFV	STI of root sodium potassiumr atio
G19	0.25	0.397084	0.471906	0.427262	0.870155	0.850974	0.787832	0.597561	0.526136	0.422649	0.977912	0.984915	0.974047	0.960134	0.729215	0.728082	0.684741	T		SNaMFV	STI of shoot sodium
G20	0	0.29837	0.334273	0.28235	0.386972	0.322381	0.302749	0.24878	0.20361	0.156737	0.268677	0.37195	0.181201	0.00927336	0.180318	0.0393679	0.224188	S		SKMFV	STI of shoot potassium
G21	0.0357143	0.309018	0.351153	0.300974	0.395387	0.337713	0.314691	0.24878	0.217457	0.166965	0.302567	0.223791	0.11429	0.0389553	0.086174	0.016617	0.216265	S		SNaKMFV	STI of shoot sodium potassiumr atio
G22	0.25	0.396948	0.471469	0.429508	0.839313	0.812049	0.754774	0.597561	0.51063	0.413351	0.987823	0.972519	0.972448	0.972111	0.698869	0.721022	0.675025	T		AMFV	Average Membership function Value
G23	0	0.288262	0.313709	0.26463	0.34052	0.195155	0.200452	0.195122	0.176545	0.132874	0.206412	0.292933	0.123817	0.327317	0.296234	0.167053	0.220065	S		HT	Highly tolerant
G24	0	0.536384	0.209308	0.260012	0.208496	0.278038	0.216002	0.429878	0.278039	0.23425	0.561632	0.279033	0.198422	0.187993	0.0752805	0.0332005	0.249123	S		T	Tolerant
G25	0.0734127	0.335965	0.398994	0.341344	0.77162	0.951021	0.819981	0.284553	0.278039	0.212086	0.800299	0.166163	0.169159	0.70433	0.379123	0.335453	0.438846	MT		MT	ModeratelY Tolerant
G26	0.0527251	0.155099	0.296811	0.180008	0.747833	0.925876	0.804253	0.284553	0.260318	0.197647	0.77222	0.564965	0.498477	0.660399	0.383131	0.327926	0.444515	MT		S	Suscepible
G27	0	0.130165	0.0503291	0.00773496	0.190864	0.115251	0.107371	0.195122	0.0831062	0.0646912	0.166436	0.149964	0.0580292	0.257574	0.0803237	0.0462623	0.106451	HS		HS	Highly susceptible
G28	0.25	0.391093	0.462153	0.414499	0.737821	0.700639	0.649161	0.570732	0.443437	0.364842	0.969237	0.945092	0.943375	0.944892	0.773779	0.789554	0.646894	T		SD	standard deviation
G29	0.0357143	0.315355	0.365425	0.315584	0.425206	0.37025	0.343237	0.271777	0.234257	0.180684	0.0762618	0.478372	0.16092	0.0651069	0.103915	0.0294697	0.235721	S
G30	0.357833	0.634977	0.941796	0.858112	0.794132	0.762769	0.718128	0.512195	0.464112	0.369664	0.967248	0.9699	0.967431	0.968548	0.713273	0.735655	0.733486	HT
G31	0.25	0.37883	0.451149	0.404985	0.640201	0.598178	0.554323	0.463415	0.363919	0.294807	0.939645	0.865066	0.833466	0.895353	0.50714	0.513092	0.559598	MT
G32	0.0357143	0.306813	0.343456	0.293036	0.393988	0.334259	0.313436	0.329268	0.216015	0.17427	0.29458	0.220367	0.111267	0.0285144	0.0691756	0.00899467	0.217072	S
G33	0.1	0.193615	0.249974	0.168073	0.500748	0.237658	0.260215	0.501742	0.162546	0.166965	0.985159	0.124728	0.163826	1	0.372106	0.432323	0.35123	MT
G34	0.25	0.391148	0.46151	0.414014	0.730843	0.694486	0.643914	0.463415	0.428669	0.34083	0.967248	0.941697	0.932496	0.938014	0.396607	0.445182	0.590005	MT
G35	0.18154	0.370388	0.445549	0.400356	0.627659	0.584303	0.541884	0.329268	0.352468	0.266547	0.908673	0.459489	0.452121	0.862172	0.742332	0.708451	0.514575	MT
G36	0	0.277333	0.292779	0.239416	0.239625	0.168081	0.157174	0.105691	0.115822	0.0774754	0.172595	0.154962	0.0644483	0.266097	0.102287	0.0587468	0.155783	S
G37	0	0.644185	0	0.130803	0.310177	0.245394	0.228573	0.156794	0.153991	0.108523	0.195472	0.225775	0.0950096	0.313413	0.194751	0.11349	0.194772	S
G38	0.357833	0.397132	0.471619	0.428735	0.855795	0.821625	0.764249	0.501742	0.518839	0.39708	0.989373	0.984915	0.984701	0.955955	0.699608	0.728082	0.67858	T
G39	0.134815	0.359375	0.432094	0.378755	0.599607	0.551964	0.510362	0.409756	0.340063	0.272246	0.890934	0.4211	0.412938	0.832436	0.551688	0.534581	0.477045	MT
G40	0.0527251	0.32406	0.387413	0.328925	0.726809	0.903671	0.790659	0.329268	0.250809	0.199317	0.757297	0.532866	0.456169	0.636989	0.467701	0.378002	0.470168	MT
G41	0	0.374207	0.58724	0.491421	0.228826	0.195071	0.17081	0.195122	0.129181	0.0977035	0.0457155	0.155084	0.0402763	0.414369	0.402665	0.2549	0.236412	S
G42	0.0357143	0.305484	0.341895	0.295302	0.389152	0.328199	0.313082	0.284553	0.20361	0.165201	0.281943	0.121067	0.0610899	0.010391	0.0667986	0.00668105	0.200635	S
G43	0.25	0.386661	0.456106	0.414738	0.690762	0.651413	0.601916	0.463415	0.402087	0.320375	0.964874	0.910541	0.879851	0.920702	0.485518	0.510371	0.581833	MT
G44	0.0357143	0.534186	0.188481	0.22851	0.44322	0.385947	0.358446	0.228659	0.246141	0.182425	0.0287806	0.499546	0.151716	0.0779625	0.23434	0.0743562	0.243652	S
G45	0.1	0.420529	0.36088	0.35396	0.725081	0.566639	0.589617	0.530488	0.213534	0.208413	0.830294	0.10437	0.122181	0.170978	0.0633462	0.0261688	0.336655	MT
G46	0.25	0.378487	0.450818	0.399949	0.648291	0.606097	0.564309	0.463415	0.375972	0.304011	0.929222	0.864557	0.828565	0.886461	0.513907	0.521484	0.561597	MT
G47	0.357833	0.392158	0.465305	0.419866	0.767701	0.734924	0.67106	0.501742	0.447196	0.355642	0.973719	0.96617	0.961551	0.961659	0.441682	0.48988	0.619255	T
G48	0.357833	0.39683	0.471611	0.419062	0.844557	0.820027	0.759599	0.597561	0.493491	0.402194	0.978851	0.984915	0.977838	0.949944	0.715912	0.728082	0.681144	T
G49	0.1	0.611411	0.41571	0.446694	0.531818	0.47759	0.452857	0.329268	0.298714	0.232048	0.819829	0.336939	0.325214	0.735856	0.366112	0.340853	0.426307	MT
G50	0.0357143	0.315309	0.364698	0.315186	0.425206	0.369262	0.342545	0.24878	0.233382	0.177192	0.325714	0.235816	0.128386	0.0650874	0.103447	0.0238533	0.231849	S
G51	0.25	0.316046	0.29182	0.250478	0.271479	0.237285	0.212353	0.156794	0	0.00787247	0.917909	0.254822	0.262264	0.236546	0.115613	0.0580315	0.239957	S
G52	0.1	0.355344	0.424721	0.372763	0.571404	0.520376	0.483982	0.329268	0.319389	0.245994	0.887087	0.41788	0.399842	0.820476	0.44239	0.425578	0.444781	MT
G53	0.18154	0.397264	0.471819	0.433547	0.857141	0.837318	0.780355	0.616725	0.501326	0.413351	0.985615	0.537074	0.558855	0.967756	0.723357	0.758562	0.62635	T
G54	0.1	0.356825	0.429141	0.375501	0.5862	0.536495	0.505454	0.409756	0.332397	0.26459	0.884226	0.770229	0.718011	0.821364	0.717852	0.662769	0.529426	MT
G55	0.25	0.390396	0.459521	0.411108	0.726809	0.69187	0.637971	0.570732	0.423661	0.349596	0.966637	0.940497	0.928941	0.930549	0.432127	0.465393	0.598488	MT
G56	0.25	0.393666	0.467137	0.419563	0.78403	0.751634	0.696424	0.570732	0.456021	0.371512	0.985744	0.972148	0.957809	0.943022	1	1	0.688715	T
G57	0.0357143	0.31666	0.368426	0.312454	0.431842	0.372901	0.351638	0.329268	0.23669	0.191803	0.330348	0.241927	0.135825	0.0673917	0.250644	0.0770457	0.253161	S
G58	0.25	0.386614	0.456088	0.41189	0.697157	0.659071	0.610032	0.570732	0.417593	0.349596	0.955039	0.90877	0.893072	0.932121	0.466829	0.496973	0.591349	MT
G59	0.0357143	0.325111	0.428109	0.358453	0.308192	0.314718	0.2718	0.228659	0.415682	0.297392	0.710799	0.187635	0.167432	0.278745	0.0567054	0.038853	0.2765	MT
G60	0	0.322764	0.157404	0.162793	0.298921	0.233798	0.217165	0.128049	0.153991	0.1103	0.197376	0.223768	0.0932589	0.312319	0.204926	0.11595	0.183299	S
G61	0	0.270464	0.142776	0.143595	0.283798	0.213865	0.198437	0.128049	0.144067	0.101721	0.186329	0.178473	0.0733471	0.288868	0.130515	0.0754656	0.159986	S
G62	0	0.623593	0.0600925	0.217626	0.174956	0.0951993	0.0904429	0.0878049	0.0687078	0.0427754	0.161311	0.112712	0.0435334	0.246639	0.17923	0.0910922	0.143482	S
G63	0	0.852571	1	1	0.109447	0.0538943	0.0422003	0.11257	0.0691158	0.0465718	0.0312599	0.139751	0.0340776	0.340193	0.280449	0.165807	0.267369	MT
G64	0.25	0.385082	0.455568	0.411929	0.690417	0.648642	0.605514	0.530488	0.379533	0.320375	0.969393	0.888003	0.881227	0.933178	0.503213	0.524606	0.586073	MT
G65	0.25	0.604434	0.266786	0.364523	0.686362	0.650299	0.599653	0.463415	0.402087	0.320375	0.961186	0.496208	0.498493	0.931251	0.487874	0.51622	0.531198	MT
G66	0.134815	0.359944	0.432827	0.380969	0.597152	0.550367	0.523459	0.409756	0.343712	0.273887	0.886652	0.367464	0.36847	0.847111	0.512257	0.50382	0.468291	MT
G67	0.18154	0.760078	0.431085	0.527415	0.619676	0.570139	0.533518	0.429878	0.35593	0.284279	0.904664	0.444889	0.435575	0.843528	0.457818	0.461386	0.515087	MT
G68	0.1	0.168754	0.0589912	0.0314597	0.550956	0.501549	0.473192	0.329268	0.304621	0.23425	0.856819	0.208121	0.2059	0.784299	0.500137	0.468302	0.361039	MT
G69	0	0.213719	0.074714	0.0616804	0.269226	0.197535	0.184199	0.195122	0.133316	0.102191	0.180698	0.174164	0.0686138	0.27472	0.117217	0.0659623	0.144567	S
G70	0.548653	0.39702	0.471623	0.426453	0.849014	0.826325	0.762637	0.597561	0.490693	0.402194	0.989155	0.98192	0.975911	0.956812	0.717223	0.752575	0.696611	T
G71	0.134815	0.358626	0.431381	0.379164	0.592232	0.548462	0.508229	0.463415	0.352468	0.288906	0.892829	0.372693	0.367855	0.83355	0.482425	0.474279	0.467583	MT
G72	0	0.272665	0.278555	0.230591	0.126433	0.0460495	0.0419631	0.0878049	0.0437258	0.0273751	0.15373	0.101786	0.0343027	0.22044	0.119817	0.0579589	0.1152	HS
G73	0.1	0.352812	0.41904	0.369283	0.556667	0.509009	0.475288	0.329268	0.311871	0.241703	0.86384	0.395795	0.377121	0.797592	0.500223	0.475469	0.442186	MT
G74	0.357833	0.394848	0.470535	0.415101	0.793175	0.766151	0.714691	0.490244	0.467376	0.369222	1	0.978858	0.975911	0.975935	0.706247	0.74014	0.663517	T
G75	0.25	0.381927	0.452302	0.408258	0.662103	0.616364	0.569284	0.38676	0.389683	0.297648	0.937967	0.882595	0.852448	0.89037	0.526346	0.53018	0.56464	MT
G76	0.357833	0.396856	0.47113	0.425059	0.835132	0.808528	0.751535	0.501742	0.501326	0.388558	0.980475	0.984915	0.977525	0.955151	0.706471	0.718034	0.672517	T
G77	0.25	0.389751	0.459737	0.419095	0.709374	0.673803	0.625695	0.463415	0.402087	0.320375	0.969792	0.933205	0.9192	0.926039	0.4438	0.472477	0.586115	MT
G78	0.25	0.384329	0.45563	0.410382	0.682265	0.648593	0.597202	0.463415	0.402087	0.320375	0.954308	0.494948	0.501697	0.928224	0.509623	0.535579	0.533666	MT
G79	0.1	0.355419	0.42736	0.370838	0.583844	0.535122	0.499998	0.409756	0.328329	0.261933	0.881275	0.758964	0.713643	0.811015	0.424598	0.418567	0.492541	MT
G80	0.25	0.387931	0.459206	0.403209	0.700727	0.665423	0.61573	0.463415	0.402087	0.320375	0.967652	0.94153	0.920064	0.927744	0.459121	0.484107	0.58552	MT
G81	0.0734127	0.32465	0.207676	0.207521	0.801942	0.972263	0.850918	0.329268	0.283433	0.221985	0.804233	0.329753	0.303532	0.705476	0.482289	0.418348	0.457294	MT
G82	0.0734127	0.342361	0.404761	0.351583	0.820228	0.99385	0.865631	0.329268	0.294219	0.229465	0.805723	0.342877	0.316906	0.719517	0.474788	0.417299	0.486368	MT
G83	0.18154	0.505139	0.143852	0.281204	0.620253	0.576162	0.536186	0.365854	0.359729	0.277106	0.912496	0.451902	0.442617	0.856484	0.513907	0.506017	0.470653	MT
G84	0.25	0.469839	0.369779	0.381137	1	0.987614	0.905385	0.731707	0.59702	0.485333	0.965661	0.983822	1	0.970101	0.710247	0.78251	0.724385	HT
G85	0.25	0.332355	0.403785	0.342057	0.252571	0.165834	0.162207	1	0.988497	0.787912	0.916008	0.223468	0.244337	0.624022	0.17738	0.166938	0.439836	MT
G86	0.357833	0.601008	0.233814	0.298074	0.768736	0.732211	0.678229	0.545966	0.449344	0.361579	0.972999	0.964855	0.942083	0.927744	0.452339	0.49171	0.611158	T
G87	0.0527251	0.333939	0.395311	0.341256	0.749001	0.925974	0.815004	0.271777	0.259432	0.198517	0.776665	0.57693	0.501697	0.673463	0.649083	0.527832	0.503038	MT
G88	0.548653	0.397409	0.472657	0.41921	0.975151	0.966503	0.901964	0.616725	0.584511	0.467649	0.970775	0.984915	0.986676	0.978643	0.700972	0.718034	0.730653	HT
G89	0.134815	0.360061	0.434163	0.383765	0.597874	0.552564	0.515453	0.329268	0.343712	0.261933	0.902585	0.427175	0.418646	0.834439	0.463751	0.453078	0.46333	MT
G90	0	0.265684	0.151338	0.147169	0.357746	0.294228	0.272615	0.271777	0.189433	0.146875	0.256917	0.161416	0.0763194	0.439284	0.406338	0.266125	0.231454	S
G91	0.0527251	0.657231	0.276511	0.391803	0.748898	0.923545	0.807197	0.329268	0.250128	0.197182	0.763388	0.303043	0.272902	0.653784	0.40099	0.340706	0.460581	MT
G92	0.18154	0.367717	0.443965	0.390665	0.620504	0.575658	0.543652	0.422139	0.356385	0.283603	0.90492	0.451902	0.449585	0.855419	0.451022	0.452314	0.484437	MT
G93	0.134815	0.397247	0.471915	0.431072	0.8519	0.824134	0.778041	0.570732	0.511711	0.409865	0.987823	0.541891	0.55568	0.967756	0.722706	0.732296	0.618099	T
G94	0.548653	0.397328	0.472276	0.423722	0.954674	0.930439	0.866723	0.570732	0.570439	0.450542	0.979507	0.984915	0.974047	0.982473	0.698294	0.752575	0.722334	HT
G95	0.357833	0.41131	0.124925	0.145131	0.800238	0.773586	0.71542	0.530488	0.475057	0.379586	0.987823	0.972869	0.966549	0.954501	0.71632	0.728082	0.627482	T
G96	0.25	0.609109	0.208167	0.279899	0.629325	0.597676	0.562603	0.38676	0.362072	0.282695	0.937683	0.875579	0.829063	0.883206	0.484679	0.496089	0.542163	MT
G97	0.357833	0.395331	0.470695	0.423704	0.803123	0.773196	0.723074	0.585366	0.471003	0.383313	0.995047	0.991415	0.970339	0.970101	0.704837	0.742597	0.672561	T
G98	0.357833	0.397232	0.471995	0.426967	0.869112	0.84422	0.786667	0.501742	0.518839	0.405188	0.996347	1	0.975832	0.934222	0.728573	0.748983	0.685234	T
G99	0.1	0.791651	0.15242	0.233764	0.587208	0.541031	0.499123	0.409756	0.335695	0.266547	0.891795	0.76966	0.716873	0.823927	0.681876	0.641513	0.527677	MT
G100	0.1	0.309046	0.0488813	0.0948668	0.566847	0.518012	0.482695	0.409756	0.323423	0.260214	0.879071	0.197633	0.210507	0.817395	0.533031	0.50607	0.391091	MT
G101	0.25	0.727026	0.399112	0.534811	0.632734	0.593387	0.547046	0.463415	0.365603	0.293811	0.926939	0.467973	0.465925	0.88195	0.471971	0.48106	0.531423	MT
G102	0.134815	0.361841	0.437973	0.38397	0.601139	0.554943	0.515094	0.463415	0.336799	0.273887	0.900184	0.368619	0.366946	0.835652	0.403678	0.410548	0.459344	MT
G103	0.1	0.306673	0.134616	0.117506	0.587208	0.546664	0.508468	0.409756	0.338206	0.268372	0.893797	0.289594	0.297531	0.835283	0.666589	0.636801	0.433566	MT
G104	0.357833	0.395863	0.470874	0.428045	0.804471	0.77194	0.727324	0.552846	0.482119	0.386853	0.963469	0.9699	0.975759	0.966024	0.699321	0.72264	0.667205	T
G105	0.1	0.345209	0.406943	0.35681	0.540071	0.479194	0.461742	0.329268	0.301793	0.234837	0.814473	0.225219	0.225577	0.734152	0.378998	0.346652	0.392559	MT
G106	0.1	0.253756	0.274834	0.216988	0.830989	1	0.869281	0.271777	0.288672	0.218102	0.817346	0.350555	0.320867	0.724668	0.332641	0.310434	0.448807	MT
G107	0.18154	0	0.480756	0.147543	0.61775	0.570078	0.532243	0.403794	0.356979	0.279466	0.90485	0.292933	0.29971	0.851582	0.521767	0.515314	0.434769	MT
G108	0.0357143	0.317941	0.380717	0.324142	0.441893	0.384171	0.358696	0.329268	0.242025	0.190761	0.033154	0.50248	0.147103	0.0804695	0.224912	0.0737704	0.254201	S
G109	0.357833	0.396331	0.471134	0.426529	0.820609	0.784056	0.734184	0.552846	0.475057	0.382215	0.982809	0.990708	0.977675	0.963636	0.699141	0.715338	0.670631	T
G110	0.0734127	0.334254	0.397693	0.343309	0.762312	0.938098	0.805152	0.329268	0.270444	0.212523	0.786436	0.321748	0.288347	0.693387	0.110841	0.131396	0.424914	MT
G111	0.25	0.387306	0.457606	0.409946	0.701925	0.665055	0.613917	0.570732	0.402087	0.338162	0.960796	0.928936	0.920954	0.935251	0.451105	0.485978	0.592485	MT
G112	0	0.326815	0.022551	0.0779543	0.368018	0.305615	0.284028	0.271777	0.194496	0.150893	0.259484	0.163063	0.0780852	0.448949	0.359068	0.242623	0.222089	S
G113	0	0.285106	0.299067	0.244031	0.285722	0.21866	0.204273	0.195122	0.14513	0.109534	0.182184	0.197791	0.0790184	0.291309	0.159262	0.0909424	0.186697	S
G114	0.0357143	0.434866	0.426769	0.411882	0.418249	0.359917	0.33542	0.284553	0.226222	0.176262	0.0328651	0.460688	0.133975	0.0617592	0.0953183	0.0261364	0.245037	S
G115	0.1	0.355392	0.425902	0.36684	0.571674	0.530764	0.493008	0.396341	0.328964	0.261114	0.876731	0.419371	0.404101	0.821636	0.430483	0.41394	0.449766	MT
G116	0	0.741777	0.161875	0.254326	0.295849	0.228608	0.212481	0.195122	0.148221	0.111894	0.184255	0.190382	0.0778355	0.291573	0.137073	0.0789057	0.206886	S
G117	0.1	0.344446	0.405203	0.363532	0.521391	0.473073	0.443198	0.329268	0.302849	0.23425	0.821681	0.349186	0.320821	0.728347	0.347177	0.318809	0.400202	MT
G118	0.18154	0.457181	0.124423	0.140764	0.620253	0.573747	0.536165	0.409756	0.345702	0.27492	0.910703	0.457727	0.44218	0.854438	0.509014	0.506017	0.459033	MT
G119	0	0.287664	0.31284	0.268302	0.340423	0.270541	0.25753	0.195122	0.180106	0.132192	0.202944	0.125662	0.049658	0.325608	0.251842	0.143814	0.209015	S
G120	0.25	0.886492	0.418832	0.50625	0.78403	0.74568	0.69314	0.463415	0.464112	0.357566	0.974364	0.843823	0.842838	0.95126	0.814641	0.824053	0.676281	T
G121	0	0.620804	0.812362	0.761427	0.21301	0.140727	0.130524	0.156794	0.0972832	0.071137	0.167514	0.143316	0.0551718	0.250519	0.208373	0.105058	0.245876	S
G122	0.1	0.353489	0.41987	0.371681	0.562697	0.516401	0.478795	0.409756	0.317629	0.253504	0.875997	0.398416	0.388049	0.801186	0.543519	0.516743	0.456733	MT
G123	0.134815	0.363184	0.439236	0.387607	0.603554	0.556163	0.517703	0.329268	0.352468	0.269238	0.90117	0.434354	0.427603	0.845637	0.775322	0.725929	0.503953	MT
G124	0.0527251	0.437569	0.383837	0.380765	0.731525	0.911222	0.785202	0.329268	0.258453	0.205829	0.758075	0.284152	0.259066	0.652968	0.425696	0.362223	0.451161	MT
G125	0.0527251	0.490085	0.52584	0.510847	0.717205	0.889869	0.759435	0.329268	0.247865	0.197647	0.735518	0.270879	0.234732	0.61921	0.0296976	0.0618024	0.417039	MT
G126	0.1	0.573004	0.342093	0.408336	0.545485	0.493293	0.462872	0.365854	0.305811	0.241378	0.834982	0.276699	0.269665	0.748742	0.410741	0.382232	0.422574	MT
G127	0.1	0.350344	0.413258	0.363109	0.540785	0.499529	0.468006	0.329268	0.304621	0.237278	0.841867	0.281483	0.270762	0.761228	0.485164	0.440515	0.417951	MT
G128	0.0357143	0.24113	0.433003	0.3037	0.436538	0.378666	0.353939	0.284553	0.23669	0.18401	0.340473	0.250726	0.138926	0.0763293	0.221504	0.0709191	0.249176	S
G129	1	0.59554	0.178852	0.351024	0.54787	0.536698	0.494737	0.289024	1	1	0.981004	0.185396	0.213853	0.960134	0.738178	0.768141	0.615028	T
G130	0.25	0.391185	0.462733	0.421773	0.734137	0.701971	0.648646	0.463415	0.429654	0.341354	0.972999	0.942835	0.943375	0.970101	0.766518	0.771625	0.63827	T
G131	0	0.285025	0.302877	0.26306	0.304885	0.23371	0.219867	0.24878	0.153991	0.12222	0.18746	0.221229	0.0896381	0.29436	0.169961	0.0964152	0.199592	S
G132	0.010054	0.302189	0.335325	0.288407	0.38711	0.325067	0.303593	0.329268	0.207633	0.165718	0.267939	0.37885	0.182666	0.00773232	0.244421	0.0600435	0.237251	S
G133	0	0.274129	0.280425	0.232587	0.143677	0.0650417	0.0594196	0.0878049	0.0506174	0.0313411	0.165524	0.110568	0.040439	0.239984	0.166344	0.0837838	0.12698	HS
G134	0.0216754	0.392814	0.377596	0.362188	0.387767	0.32552	0.304366	0.24878	0.20361	0.156737	0.267733	0.374943	0.182851	0.0037415	0.133618	0.0286075	0.235784	S
G135	0	0.185482	0.113339	0.0782613	0.353315	0.289682	0.275334	0.24878	0.18707	0.144465	0.218741	0.0957182	0.0384296	0.356626	0.316352	0.190817	0.193276	S
G136	0.18154	0.365993	0.442386	0.384837	0.610284	0.569063	0.534734	0.329268	0.343712	0.266547	0.90798	0.408391	0.398093	0.857494	0.504785	0.500956	0.475379	MT
G137	0.1	0.327646	0.431768	0.361887	0.561874	0.514802	0.480064	0.329268	0.315254	0.24367	0.876358	0.393851	0.380959	0.807014	0.491037	0.468902	0.442772	MT
G138	0.0357143	0.317101	0.369531	0.319893	0.432139	0.373495	0.344515	0.195122	0.240825	0.178081	0.028592	0.493256	0.146223	0.0772978	0.225763	0.0709191	0.240529	S
G139	0.18154	0.604676	0.213707	0.354407	0.622298	0.584514	0.550499	0.409756	0.365603	0.287834	0.909572	0.428728	0.428933	0.858793	0.734192	0.708451	0.515219	MT
G140	0.25	0.387177	0.456722	0.40789	0.691408	0.651907	0.605297	0.409756	0.402087	0.311482	0.962482	0.916022	0.901868	0.923116	0.467369	0.494153	0.577421	MT
G141	0	0.278287	0.295401	0.24751	0.214528	0.141802	0.131551	0.105691	0.0972832	0.0666331	0.188256	0.175295	0.0711451	0.283313	0.117394	0.068126	0.155139	S
G142	0.25	0.547693	0.322833	0.385743	0.632002	0.591867	0.549246	0.409756	0.367867	0.288906	0.914887	0.85073	0.819408	0.873966	0.435043	0.448763	0.543044	MT
G143	0.0216754	0.480999	0.361983	0.368079	0.383732	0.32732	0.305461	0.228659	0.20746	0.158717	0.274444	0.120906	0.0593622	0.00472341	0.116957	0.0208414	0.215082	S
G144	0.25	0.505763	0.416631	0.428143	0.665567	0.624798	0.581002	0.429878	0.377278	0.298844	0.943858	0.886209	0.856992	0.891218	0.544745	0.552962	0.578368	MT
G145	0.0734127	0.34025	0.402941	0.347405	0.795168	0.977396	0.855125	0.329268	0.278039	0.218102	0.808001	0.328305	0.307052	0.714411	0.493715	0.43166	0.481266	MT
G146	0.0357143	0.407841	0.224281	0.273738	0.33229	0.650849	0.471774	0.552846	0.331203	0.299921	0.742599	0.125662	0.122033	0.310026	0.276857	0.153868	0.331969	MT
G147	0.25	0.381686	0.452172	0.40275	0.649322	0.612032	0.565488	0.463415	0.371075	0.30178	0.938671	0.877748	0.843766	0.894414	0.528195	0.539957	0.567029	MT
G148	0.18154	0.366597	0.444086	0.390375	0.629325	0.577867	0.551879	0.463415	0.352468	0.288906	0.909839	0.317117	0.330106	0.855419	0.488411	0.482306	0.476853	MT
G149	0.357833	0.423383	0.282924	0.280753	0.742942	0.712101	0.658941	0.530488	0.444863	0.357566	0.975128	0.954536	0.938154	0.951057	0.426992	0.464857	0.593907	MT
G150	0	0.266462	0.265821	0.226391	0.0827358	0	0	0.0418118	0.0136205	0	0.129802	0.023859	0.00407215	0.166794	0	0	0.0763356	HS
G151	0.1	0.177323	0.0131816	0	0.537232	0.497581	0.470238	0.329268	0.309051	0.240017	0.837641	0.164141	0.177538	0.761583	0.480252	0.438737	0.345861	MT
G152	0.18154	0.368941	0.444375	0.394329	0.621558	0.581841	0.540817	0.463415	0.379533	0.305765	0.909142	0.462007	0.451273	0.859769	0.766518	0.719276	0.528131	MT
G153	0.1	0.276129	0.206122	0.180445	0.550956	0.490159	0.46965	0.329268	0.308213	0.239508	0.82897	0.148332	0.160454	0.74513	0.419515	0.380846	0.364606	MT
G154	0.25	0.638743	0.504336	0.539164	0.674064	0.632505	0.585413	0.463415	0.390548	0.312508	0.945204	0.482043	0.489463	0.906785	0.54876	0.555632	0.557411	MT
G155	0.0734127	0.342264	0.404382	0.352183	0.821359	0.991061	0.873476	0.329268	0.294219	0.228682	0.811258	0.627458	0.554537	0.713493	0.513017	0.445826	0.523493	MT
G156	0.0527251	0.270718	0.133615	0.132196	0.720153	0.897442	0.775066	0.271777	0.244208	0.188409	0.746315	0.281338	0.249551	0.625998	0.510721	0.407213	0.406715	MT
G157	0.0357143	0.313508	0.353294	0.303491	0.403089	0.3392	0.316538	0.284553	0.210377	0.168614	0.317719	0.451902	0.235199	0.053193	0.117394	0.0312662	0.245941	S
G158	0.1	0.356354	0.428659	0.373748	0.585115	0.537243	0.502727	0.329268	0.331203	0.257438	0.888947	0.751722	0.71469	0.818519	0.743133	0.682616	0.525086	MT
G159	0.0527251	0.668926	0.307166	0.36327	0.7332	0.913433	0.788135	0.271777	0.252076	0.193556	0.761961	0.301434	0.267501	0.646773	0.437168	0.358147	0.457328	MT
G160	0.25	0.383315	0.455052	0.407583	0.691189	0.648138	0.6032	0.409756	0.387494	0.30178	0.950318	0.896718	0.870763	0.913862	0.516715	0.536785	0.576417	MT
G161	0.25	0.305758	0.389251	0.322093	0.649322	0.605405	0.560877	0.439024	0.377278	0.300419	0.938044	0.878885	0.837654	0.89037	0.510407	0.515472	0.548141	MT
G162	0	0.802249	0.0115121	0.293275	0.330779	0.26408	0.246269	0.128049	0.173075	0.125342	0.198608	0.240459	0.10178	0.314795	0.23416	0.133659	0.224881	S
G163	0	0.286867	0.309745	0.260673	0.327159	0.26359	0.245582	0.329268	0.164778	0.132192	0.195791	0.230178	0.0972011	0.312319	0.232088	0.131852	0.219955	S
G164	0.0527251	0.322442	0.384736	0.328306	0.725887	0.902026	0.784203	0.271777	0.250809	0.192533	0.749156	0.529388	0.453572	0.63561	0.472179	0.377428	0.464549	MT
G165	0.1	0.351427	0.414071	0.365101	0.553274	0.500103	0.475664	0.329268	0.302849	0.23425	0.856964	0.269044	0.275886	0.790706	0.494066	0.463352	0.423501	MT
G166	0.0357143	0.313685	0.35994	0.30702	0.401998	0.339648	0.318718	0.195122	0.219279	0.162316	0.320726	0.229006	0.123614	0.0589514	0.119697	0.031544	0.221061	S
G167	0.548653	0.397234	0.472276	0.430904	0.900198	0.879317	0.817578	0.597561	0.550945	0.437259	0.972121	0.9732	0.982118	0.954501	0.727249	0.728082	0.710575	T
G168	0.357833	0.39591	0.471117	0.424445	0.805534	0.777519	0.72465	0.552846	0.478425	0.384662	0.986215	0.97436	0.970227	0.960134	0.705085	0.712893	0.667616	T
G169	0	0.794882	0.0512502	0.181337	0.254104	0.227126	0.198782	0.195122	0.128545	0.0958721	0.0232843	0.341624	0.0991126	0.462175	0.341445	0.236941	0.226975	S
G170	0.0734127	0.335602	0.398436	0.346997	0.761169	0.953381	0.811142	0.271777	0.278039	0.206738	0.79197	0.172705	0.168002	0.688987	0.224158	0.216545	0.418691	MT
G171	0.0357143	0.318722	0.383244	0.325627	0.44619	0.390607	0.36062	0.329268	0.240825	0.190209	0.0326419	0.505203	0.153026	0.0866287	0.235462	0.0749473	0.256809	S
G172	0.0357143	0.751529	0.657899	0.691791	0.306228	0.273491	0.24589	0.195122	0.175106	0.131265	0	0.428871	0.11379	0	0.0633123	0.00582167	0.254739	S
G173	0	0.275971	0.286589	0.230732	0.176687	0.100371	0.0926868	0.128049	0.0733596	0.0502185	0.165809	0.127139	0.0479092	0.246932	0.175675	0.0923917	0.141907	S
G174	0	0.268241	0.271841	0.228343	0.10849	0.0274109	0.0255137	0.0777439	0.0299427	0.0174879	0.137432	0.0727776	0.0235628	0.189029	0.10685	0.047619	0.102018	HS
G175	0.0357143	0.566266	0.189362	0.260833	0	0.0426664	0.00785365	0.373984	0.0776535	0.0902596	0.554428	0	0.015772	0.171959	0.0414697	0.017908	0.152883	S
G176	0.25	0.390745	0.459626	0.417053	0.725558	0.69442	0.640685	0.463415	0.421172	0.331141	0.967973	0.943914	0.940678	0.941625	0.428893	0.4632	0.592506	MT
G177	0.357833	0.391635	0.464218	0.413022	0.761386	0.725232	0.665759	0.530488	0.449798	0.362488	0.980386	0.953484	0.938154	0.952037	0.436497	0.479635	0.616378	T
G178	0.18154	0.364326	0.4412	0.384826	0.608275	0.567755	0.523953	0.409756	0.350246	0.277761	0.900454	0.165437	0.187196	0.840169	0.440782	0.435218	0.442431	MT
G179	0.0527251	0.326098	0.387569	0.329023	0.725628	0.905128	0.784917	0.329268	0.25323	0.201056	0.760187	0.284838	0.259604	0.637517	0.436965	0.357287	0.43944	MT
G180	0.0527251	0.671357	0.560871	0.589571	0.737253	0.918449	0.784163	0.284553	0.251832	0.19509	0.759026	0.179805	0.175372	0.644182	0.404948	0.340076	0.47183	MT
G181	0.0357143	0.547749	0.259059	0.310444	0.424394	0.366307	0.33624	0.284553	0.228888	0.178512	0.0775997	0.460482	0.155818	0.0655745	0.0970175	0.0224125	0.240673	S
G182	0.25	0.3908	0.459814	0.408075	0.708488	0.674241	0.62938	0.570732	0.415145	0.345944	0.963469	0.930626	0.923939	0.938014	0.433918	0.465393	0.594249	MT
G183	0.0357143	0.312687	0.35278	0.298868	0.39577	0.335728	0.312744	0.271777	0.216015	0.168154	0.305917	0.442592	0.230263	0.0436838	0.0826115	0.0161651	0.238842	S
G184	0	0.40158	0.112067	0.21011	0.119917	0.0373478	0.0373833	0.0878049	0.0363369	0.0208596	0.147561	0.0137878	0	0.203518	0.105281	0.0490031	0.0989098	HS
G185	0.25	0.372551	0.447976	0.397008	0.633483	0.589776	0.544811	0.409756	0.366001	0.288906	0.917559	0.850482	0.813469	0.868519	0.410741	0.423286	0.53652	MT
G186	0	0.288178	0.313345	0.259971	0.33229	0.269412	0.251776	0.195122	0.174666	0.131562	0.204596	0.131779	0.055143	0.327139	0.249199	0.145004	0.208074	S
G187	0.25	0.383168	0.454365	0.406151	0.681827	0.634767	0.596478	0.463415	0.38903	0.311078	0.953195	0.882165	0.865826	0.926039	0.56957	0.552736	0.582488	MT
G188	0.25	0.386933	0.457097	0.416917	0.706465	0.660734	0.616597	0.429878	0.402087	0.313983	0.975954	0.937884	0.90986	0.936578	0.467823	0.499822	0.585538	MT
G189	0.0734127	0.621277	0.154667	0.256461	0.805749	0.983175	0.857116	0.329268	0.302849	0.231442	0.808962	0.270879	0.261073	0.714632	0.519452	0.447514	0.477371	MT
G190	0.25	0.376882	0.450545	0.403553	0.637397	0.598589	0.552484	0.501742	0.365603	0.300419	0.926939	0.870698	0.833899	0.886563	0.509961	0.519079	0.561522	MT
G191	0.1	0.351937	0.416525	0.359167	0.555804	0.505821	0.474207	0.38676	0.319389	0.254198	0.863533	0.272547	0.275643	0.791978	0.483792	0.467841	0.429946	MT
G192	0.134815	0.36087	0.437729	0.383012	0.59863	0.555347	0.508509	0.463415	0.345702	0.279466	0.89556	0.433073	0.423884	0.839737	0.452018	0.451461	0.472702	MT
G193	0.1	0.347064	0.409166	0.358075	0.535065	0.481805	0.458827	0.409756	0.294219	0.240017	0.837017	0.279783	0.267368	0.742654	0.392422	0.357321	0.40691	MT
G194	0	0.632028	0.29406	0.357061	0.299819	0.232971	0.219069	0.228659	0.153991	0.119687	0.193593	0.22312	0.0927734	0.309283	0.171631	0.0993382	0.226693	S
G195	0.357833	0.39202	0.465697	0.418195	0.769647	0.73464	0.679121	0.530488	0.449798	0.362488	0.981614	0.972224	0.950079	0.952108	0.768642	0.78753	0.660758	T
G196	0.18154	0.323278	0.73105	0.543071	0.603728	0.566639	0.540817	0.429878	0.347816	0.279466	0.919632	0.264361	0.256102	0.846972	0.313196	0.330538	0.46738	MT
G197	0.0734127	0.393023	0.159059	0.165719	0.769789	0.935494	0.807694	0.271777	0.271273	0.208204	0.794822	0.116866	0.129286	0.69168	0.2107	0.201877	0.387542	MT
G198	0.1	0.355057	0.424047	0.378775	0.556505	0.518841	0.492072	0.38676	0.331203	0.261933	0.885953	0.203163	0.224399	0.814248	0.500385	0.481595	0.432183	MT
G199	0.25	1	0.37901	0.590528	0.778277	0.744933	1	0.45	0.365603	0.29648	0.888947	0.904963	0.932901	0.918674	0.610946	0.633445	0.671544	T
G200	0.25	0.393275	0.46702	0.423377	0.769647	0.743263	0.998231	0.441951	0.32401	0.268908	0.873604	0.878312	0.925848	0.840936	0.647724	0.633445	0.617472	T
G201	0	0.552078	0.0375494	0.201702	0.195223	0.286338	0.20706	0.152195	0.172715	0.127113	0.198136	0.31699	0.134581	0.371181	0.39573	0.233927	0.223907	S
																MEAN	0.43109
																SD	0.17547

## Sheet: Supplementary Table S4.
Supplementary table S4. Details of Cross-Stage Dynamics of Salt Tolerance in Rice Genotypes
Cluster	Genotypes present in the cluster	Category	Germination stage	Early Seedling stage
1	G51	Declined	HT	S
2	G120, G167, G22, G48, G53, G70, G76	Declined	HT	T
3	G1, G114, G128, G138, G157, G166, G169, G172, G175, G181, G183, G29, G32, G44, G50, G57, G61	Declined	MT	S
4	G133, G150, G174, G27, G4	Declined	S	HS
5	G182, G33, G46, G55, G64, G71	Declined	T	MT		Legends
6	G112, G113, G119, G36, G8, G90	Improved	HS	S		HT	Highly tolerant
7	G130, G177, G195, G28, G47, G6, G86	Improved	MT	T		T	Tolerant
8	G63	Improved	S	MT		MT	ModeratelY Tolerant
9	G18, G30, G88, G94	Improved	T	HT		S	Suscepible
10	G184, G72	Stable	HS	HS		HS	Highly susceptible
11	G84	Stable	HT	HT		SD	standard deviation
12	G10, G100, G101, G102, G103, G105, G106, G107, G108, G11, G110, G111, G115, G117, G118, G122, G123, G124, G125, G126, G127, G13, G136, G137, G139, G140, G142 G144, G145, G146, G147, G148, G149, G15, G151, G152, G153, G154, G155, G156, G158, G159, G16, G160, G161, G164, G165, G170, G171, G176, G178, G179, G180, G185, G187, G188, G189, G190, G191, G192, G193, G196, G197, G198, G25, G26, G3, G31, G3…	Stable	MT	MT
13	G116, G12, G121, G131, G132, G134, G135, G141, G143, G162, G163, G173, G186, G194, G2, G20, G201, G21, G23, G24, G37, G41, G42, G5, G60, G62, G69	Stable	S	S
14	G104, G109, G129, G14, G168, G17, G19, G199, G200, G38, G56, G7, G74, G93, G95, G97, G98	Stable	T	T

## Sheet: Supplementary Table S5.
Supplementary Table S5. List of SNP Markers and their Allelic Effects identified for Salinity Tolerance Traits in Rice Through GWAS at germination and early seedling stage
						Trait mean					Candidate gene present in ±150kb vicinity
Trait	MTA	Ch	Position of SNP	FA	AA	FA	AA	Allelic Advantage (%)	P-Value	PVE (%)	Gene name	Gene id	Function of gene
GP	qGP12.1	12	21124440	T	A	83.63	67.17	24.505	1.39×10-07	28.99	NIL	NIL	Potentially novel
	qGP12.2	12	21124449	G	A	83.63	69.64	20.089	2.91×10-07	18.97	NIL	NIL	Potentially novel
DW	qDW2.1	2	24633770	T	C	0.011	0.006	83.3333	5.22×10-11	52.56	LTR1	Os02g0621300	A wax-synthesis gene whose loss-of-function increases salt sensitivity by disrupting water and ion homeostasis
SVII	qSVII2.1	2	24633770	T	C	0.95	0.5	90	6.13×10-08	26.83	LTR1	Os02g0621300	A wax-synthesis gene whose loss-of-function increases salt sensitivity by disrupting water and ion homeostasis
	qSVII11.1**	11	17934516	T	C	0.89	0.45	97.7778	1.76×10-07	37.99	LGF1	Os11g0499600	Formation of a tight apoplastic barrier in roots, restricting radial O₂ loss and supporting root growth under anoxic or flooded conditions.		Legends
TSL	qTSL4.1	4	5289668	C	T	38.79	31.03	25.0081	4.35×10-09	19.96	OsCPS4	Os04g0178300	Involved in diterpenoid biosynthesis, including gibberellins (GAs) and phytoalexins, thereby contributing to stress tolerance.		GP	Germination percent in germination stage under salinity stress
SFW	qSFW1.1	1	24001919	T	C	0.317	0.182	74.1758	2.26×10-08	16.3	NIL	NIL	NIL		DW	Dry weight in germination stage under salinity stress
	qSFW9.1	9	10735723	T	C	0.3	0.18	66.6667	2.13×10-09	14.71	ASMT1	Os09g0344500	Melatonin biosynthesis enzyme; ASMT suppression → reduced melatonin, impaired seedling growth, increased salinity sensitivity, reduced stress tolerance.		SVII	Seedling vigour index II in germination stage under salinity stage
	qSFW11.1	11	5582865	G	C	0.516	0.185	178.919	3.10×10-20	54	Myb12	Os11g0207600	Stress-responsive MYB transcription factor; regulates abiotic stress tolerance, including salinity and drought.		TSL	Total seedling length in early seedling stage under salinity stress
SDW	qSDW1.1	1	35456843	T	C	0.044	0.019	131.579	2.98×10-12	22.61	MDH1	Os01g0829800	Vitamin B6 homeostasis and modulates salt sensitivity		SFW	Shoot fresh weight in early seedling stage under salinity stress
	qSDW3.1	3	16109980	A	G	0.041	0.02	105	2.56×10-07	20.02	OsNCX7	Os03g0397400	Essential regulator of cytosolic Ca²⁺ signalling and vacuolar Na⁺/K⁺ sequestration		SDW	Shoot dry weight in early seedling stage under salinity stress
	qSDW6.1	6	12287211	C	A	0.044	0.02	120	1.18×10-09	27.3	OsNHX4	Os06g0318500	key role in maintaining ion balance by sequestering Na+ and K+ into vacuoles		TDW	Total dry weight in early seedling stage under salinity stress
TDW	qTDW1.1	1	35456843	T	C	0.05	0.02	150	2.29×10-11	22.43	MDH1	Os01g0829800	Vitamin B6 homeostasis and modulates salt sensitivity		RNa+	Root sodium in early seedling stage under salinity stress
	qTDW3.1	3	16109980	A	G	0.047	0.024	95.8333	8.82×10-08	19.68	OsNCX7,	Os03g0397400	Essential regulator of cytosolic Ca²⁺ signalling and vacuolar Na⁺/K⁺ sequestration		RK+	Root potassium in early seedling stage under salinity stress
	qTDW6.1	6	12287211	C	A	0.049	0.024	104.167	8.52×10-10	23.06	OsNHX4	Os06g0318500	key role in maintaining ion balance by sequestering Na+ and K+ into vacuoles		RNa+K+	Root sodium potassium ratio in early seedling stage under salinity stress
	qTDW11.1	11	20554423	T	C	0.033	0.023	43.4783	1.17×10-07	8.51	OsRLCK334	Os11g0556400	Enhances ROS scavenging and ABA sensitivity, improving stress signaling and cellular protection under salt stress.		SNa+	Shoot sodium in early seedling stage under salinity stress
RNa+	qRNa1.1	1	26742620	C	T	2.04	3.83	46.7363	2.82×10-10	24.39	OsPP2C8	Os01g0656200	Salt tolerance during the seedling stage		SK+	Shoot potassium in early seedling stage under salinity stress
	qRNa8.1*	8	20409355	C	T	1.94	3.25	40.3077	4.99×10-08	16.13	OsDRP2C	Os08g0425100	Mediates membrane trafficking and cell wall biosynthesis		SNa+K+	Shoot sodium potassium ratio in early seedling stage under salinity stress
	qRNa12.1	12	21124440	T	A	2.07	5.35	61.3084	5.66×10-09	42.26	NIL	NIL	Potentially novel		MTA	Marker Trait Association
RK+	qRK3.1	3	10391265	T	C	1.26	0.43	193.023	1.68×10-12	51.56	OsRPS7a	Os03g0297100	Salt tolerance		ch	chromosome number
	qRK4.1	4	19863474	A	G	0.94	0.43	118.605	1.09×10-08	9.57	OsHAK1	Os04g0401700	Enables high-affinity K⁺ uptake to maintain potassium homeostasis and growth under salt stress.		FA	Favourable allele
	qRK6.1	6	22309915	G	A	0.74	0.43	72.093	2.43×10-08	20.3	OsSDRLK5	Os06g0575400	Drought and submergence tolerance		AA	Alternate allele
RNa+K+	qRNaK2.1	2	21423766	C	T	6.25	12.13	48.4749	1.22×10-08	19.8	OsPHD9	Os02g0564100	Regulates salinity tolerance by controlling stress-responsive genes involved in Na⁺/K⁺ ion homeostasis.		PVE	Phenotypic variance explained
	qRNaK3.1	3	510532	A	G	5.26	8.27	36.3966	2.34×10-10	4.5	OsBIRH1	Os03g0108600	Promotes stress tolerance by supporting chloroplast development and regulating defense and oxidative stress responses.		SNP	Single Nucleotide Polymorphism
	qRNaK4.1*	4	33419501	A	G	6.05	10.97	44.8496	6.00×10-09	15.96	OsRLCK168	Os04g0655300	Salt stress responses		A	Adenine
	qRNaK11.1	11	28778826	T	C	5.95	15.56	61.7609	1.35×10-16	39.83	OsSCL57	Os11g0704700	Mineral nutrient homeostasis in rice		C	Cytosine
SNa+	qSNa4.1	4	5289668	C	T	2.16	3.81	43.3071	1.09×10-08	8.38	OsCPS4	Os04g0178300	Involved in diterpenoid biosynthesis, including gibberellins (GAs) and phytoalexins, thereby contributing to stress tolerance.		G	Guanine
	qSNa8.1	8	20387112	G	A	2.34	5.27	55.5977	1.91×10-08	23.51	OsBADH2	Os08g0424500	Influence of salt tolerance		T	Thymine
	qSNa12.1	12	21124440	T	A	2.35	6.3	62.6984	1.80×10-10	38.13	NIL	NIL	Potentially novel		*	MTA present within candidate gene
SK+	qSK2.1	2	24132020	T	C	1.8	0.88	104.545	1.14×1010-08	13.47	OsRSZ23	Os02g0610600	Response to salt, cold and heat stress		**	Non-synonymous SNP
	qSK3.1	3	23735156	A	G	1.75	0.89	96.6292	5.84×10-11	34.7	OsSEC3A	Os03g0625700	Defense response
	qSK9.1	9	19878224	A	T	1.85	0.88	110.227	2.53×10-10	35.94	OsFes1C	Os09g0512700	Salt stress responses
SNa+K+	qSNaK2.1*	2	839096	G	A	3.1	6.24	50.3205	2.37×10-08	22.98	OsMed37_2	Os02g0115900	Salt tolerance
	qSNaK3.1**	3	7209498	A	G	2.1	3.42	38.5965	1.66×10-07	6.32	OsGAD3	Os03g0236200	Abiotic stress response
	qSNaK8.1	8	20485050	C	T	3.06	6.47	52.7048	6.79×10-08	18.06	OsBADH2	Os08g0424500	Influence of salt tolerance
	qSNaK12.1	12	21124440	T	A	3.04	8.16	62.7451	1.38×10-14	35.56	NIL	NIL	Potentially novel

## Sheet: Supplementary Table S6.
Supplementary Table S6. List of all available homozygous allelic combinations of MTAs
Trait	Combination No.	qGP12.1	qGP12.2	Combination	Mean GP (%)
GP	1	A	A	AA	67.1663
GP	2	T	A	TA	76.2233			Legends
GP	3	T	G	TG	83.803			GP	Germination percent under salinity stress
Trait	Combination No.	qSVII2.1	qSVII11.1	Combination	Mean SVI II			SVII	Seedling vigour index II in germination stage under salinity stage
SVI II	1	T	T	TT	1.18509			SFW	Shoot fresh weight in early seedling stage under salinity stress
SVI II	2	C	T	CT	0.74643			SDW	Shoot dry weight in early seedling stage under salinity stress
SVI II	3	T	C	TC	0.745335			TDW	Total dry weight in early seedling stage under salinity stress
SVI II	4	C	C	CC	0.490817			RNa	Root sodium in early seedling stage under salinity stress
Trait	Combination No.	qSFW1.1	qSFW9.1	qSFW11.1	Combination	Mean SFW (g)		RK	Root potassium in early seedling stage under salinity stress
SFW	1	C	C	C	CCC	0.18		RNaK	Root sodium potassium ratio in early seedling stage under salinity stress
SFW	2	C	C	G	CCG	0.1725		SNa	Shoot sodium in early seedling stage under salinity stress
SFW	3	C	T	C	CTC	0.2508		SK	Shoot potassium in early seedling stage under salinity stress
SFW	4	C	T	G	CTG	0.265		SNaK	Shoot sodium potassium ratio in early seedling stage under salinity stress
SFW	5	T	C	C	TCC	0.263333		A	Adenine
SFW	6	T	T	C	TTC	0.206778		T	Thymine
SFW	7	T	T	G	TTG	0.986		C	Guanine
Trait	Combination No.	qSDW1.1	qSDW3.1	qSDW6.1	Combination	Mean SDW (g)		G	Cytosine
SDW	1	C	A	A	CAA	0.0314545
SDW	2	C	A	C	CAC	0.097
SDW	3	C	G	A	CGA	0.0176129
SDW	4	C	G	C	CGC	0.0291111
SDW	5	T	A	A	TAA	0.092
SDW	6	T	G	A	TGA	0.0334
SDW	7	T	G	C	TGC	0.0705
Trait	Combination No.	qTDW1.1	qTDW3.1	qTDW6.1	qTDW11.1	Combination	Mean TDW (g)
TDW	1	C	A	A	C	CAAC	0.0372727
TDW	2	C	A	C	T	CACT	0.103
TDW	3	C	G	A	C	CGAC	0.0204667
TDW	4	C	G	A	T	CGAT	0.0251951
TDW	5	C	G	C	C	CGCC	0.033625
TDW	6	C	G	C	T	CGCT	0.028
TDW	7	T	A	A	T	TAAT	0.102
TDW	8	T	G	A	C	TGAC	0.0273333
TDW	9	T	G	A	T	TGAT	0.0558
TDW	10	T	G	C	T	TGCT	0.0755
Trait	Combination No.	qRNA1.1	qRNA8.1	qRNA12.1	Combination	Mean RNa (mmol g⁻¹ DW)
RNa	1	C	C	A	CCA	4.38714
RNa	2	C	C	T	CCT	1.75221
RNa	3	C	T	T	CTT	2.62484
RNa	4	T	C	T	TCT	2.42222
RNa	6	T	T	A	TTA	12.06
RNa	7	T	T	T	TTT	5.2875
Trait	Combination No.	qRK3.1	qRK4.1	qRK6.1	Combination	Mean RK (mmol g⁻¹ DW)
RK	1	C	A	A	CAA	0.618571
RK	2	C	G	A	CGA	0.407152
RK	3	C	G	G	CGG	0.522308
RK	4	T	A	G	TAG	2.57
RK	5	T	G	A	TGA	0.25
RK	6	T	G	G	TGG	1.95
Trait	Combination No.	qRNaK2.1	qRNaK3.1	qRNaK4.1	qRNaK11.1	Combination	Mean RNaK
RNaK	1	C	A	A	C	CAAC	8.798
RNaK	2	C	A	A	T	CAAT	4.85063
RNaK	3	C	A	G	T	CAGT	3.485
RNaK	4	C	G	A	C	CGAC	19.29
RNaK	5	C	G	A	T	CGAT	6.52288
RNaK	6	C	G	G	C	CGGC	23.195
RNaK	7	C	G	G	T	CGGT	8.08917
RNaK	8	T	A	A	T	TAAT	7.58833
RNaK	9	T	G	A	T	TGAT	14.51
RNaK	10	T	G	G	C	TGGC	36.1
Trait	Combination No.	qSNa4.1	qSNa8.1	qSNa12.1	Combination	Mean SNa (mmol g⁻¹ DW)
SNa	1	C	A	T	CAT	4.13714
SNa	2	C	G	A	CGA	3.26
SNa	3	C	G	T	CGT	1.9836
SNa	4	T	A	A	TAA	10.465
SNa	5	T	A	T	TAT	4.045
SNa	6	T	G	A	TGA	6.56333
SNa	7	T	G	T	TGT	3.07289
Trait	Combination No.	qSK2.1	qSK3.1	qSK9.1	Combination	Mean SK (mmol g⁻¹ DW)
SK	1	C	A	A	CAA	3.24
SK	2	C	A	T	CAT	1.0625
SK	3	C	G	A	CGA	1.014
SK	4	C	G	T	CGT	0.824251
SK	5	T	A	A	TAA	3.14
SK	6	T	G	A	TGA	1.95
SK	7	T	G	T	TGT	1.38
Trait	Combination No.	SNaK2.1	SNaK3.1	SNaK8.1	SNaK12.1	Combination	Mean SNaK
SNaK	1	A	G	C	A	AGCA	11.955
SNaK	2	A	G	C	T	AGCT	2.17
SNaK	3	A	G	T	T	AGTT	16
SNaK	4	G	A	C	T	GACT	1.465
SNaK	5	G	A	T	T	GATT	3.608
SNaK	6	G	G	C	A	GGCA	6.89
SNaK	7	G	G	C	T	GGCT	2.13182
SNaK	8	G	G	T	T	GGTT	7.27
